# Supplementary material for: 3,3′-{Ethane-1,2-diylbis[carbonylbis(azanediyl)]}dipyridinium tetra­chloridoplatinate(II)
Source: Acta Crystallogr Sect E Struct Rep Online. 2010 Feb 6;66(Pt 3):m270. doi: 10.1107/S1600536810004253 (PMC2983699; doi:10.1107/S1600536810004253)
Supplement: Supplementary file 1 [file e-66-0m270-sup1.cif]

##############################################################################
###                                                                        ###
###        Electronic paper (Acta Crystallographica Section E)             ###
###                                                                        ###
##############################################################################
#                                                                            #
# This CIF contains the data in a paper accepted for publication in Acta     #
# Crystallographica Section E. It conforms to the requirements of Notes      #
# for Authors for Section E, and has been peer reviewed under the auspices   #
# of the IUCr Commission on Journals.                                        #
#                                                                            #
# Full details of the Crystallographic Information File format               #
# are given in the paper "The Crystallographic Information File (CIF):       #
# a New Standard Archive File for Crystallography" by S. R. Hall, F. H.      #
# Allen and I. D. Brown [Acta Cryst. (1991), A47, 655-685].                  #
#                                                                            #
# The current version of the core CIF dictionary is obtainable from          #
# ftp://ftp.iucr.org/pub/cif_core.dic. The current version number is 2.4.    #
#                                                                            #
# Software is freely available for graphical display of the structure(s) in  #
# this CIF.  For information consult the CIF home page http://www.iucr.org/  #
# cif/home.html                                                              #
#                                                                            #
# This file may be used for bona fide research purposes within the           #
# scientific community so long as proper attribution is given to the journal # 
# article from which it was obtained.                                        #
#                                                                            #
##############################################################################
                                             
data_I
_audit_creation_method     SHELXL97
_chemical_name_systematic
;
3,3'-{Ethane-1,2-diylbis[carbonylbis(azanediyl)]}dipyridinium
tetrachloridoplatinate(II)
;
_chemical_name_common     ?
_chemical_formula_moiety     '(C14 H18 N6 O2) 2+ , [Pt Cl4] 2-'
_chemical_formula_sum     'C14 H18 Cl4 N6 O2 Pt'
_chemical_formula_iupac     '(C14 H18 N6 O2)[Pt Cl4]'
_chemical_formula_weight     639.23
_chemical_melting_point     ?
_symmetry_cell_setting     monoclinic
_symmetry_space_group_name_H-M     'C2/c'
loop_
    _symmetry_equiv_pos_as_xyz
    'x, y, z'
    '-x, y, -z+1/2'
    'x+1/2, y+1/2, z'
    '-x+1/2, y+1/2, -z+1/2'
    '-x, -y, -z'
    'x, -y, z-1/2'
    '-x+1/2, -y+1/2, -z'
    'x+1/2, -y+1/2, z-1/2'
_cell_length_a     17.8126(13)
_cell_length_b     7.0799(5)
_cell_length_c     15.5765(12)
_cell_angle_alpha     90.00
_cell_angle_beta     103.3320(10)
_cell_angle_gamma     90.00
_cell_volume     1911.4(2)
_cell_formula_units_Z     4
_cell_measurement_reflns_used     566
_cell_measurement_theta_min     2.38
_cell_measurement_theta_max     27.8
_cell_measurement_temperature     100(2)
_exptl_crystal_description     plate
_exptl_crystal_colour     yellow
_exptl_crystal_size_max     0.22
_exptl_crystal_size_mid     0.14
_exptl_crystal_size_min     0.05
_exptl_crystal_density_diffrn     2.221
_exptl_crystal_density_meas     ?
_exptl_crystal_density_method     'not measured'
_exptl_crystal_F_000     1224
_exptl_absorpt_coefficient_mu     7.924
_exptl_absorpt_correction_type     multi-scan
_exptl_absorpt_process_details     '(SADABS; Bruker, 2006)'
_exptl_absorpt_correction_T_min     0.2745
_exptl_absorpt_correction_T_max     0.6927
_exptl_special_details
;
;
_diffrn_ambient_temperature     100(2)
_diffrn_radiation_type     MoK\a
_diffrn_radiation_wavelength     0.71073
_diffrn_radiation_source     'fine-focus sealed tube'
_diffrn_radiation_monochromator     graphite
_diffrn_measurement_device_type     'Bruker APEXII CCD area-detector'
_diffrn_measurement_method     '\f-\w scan'
_diffrn_detector_area_resol_mean     ?
_diffrn_reflns_number     7045
_diffrn_reflns_av_R_equivalents     0.0439
_diffrn_reflns_av_sigmaI/netI     0.0378
_diffrn_reflns_theta_min     2.35
_diffrn_reflns_theta_max     26.00
_diffrn_reflns_theta_full     26.00
_diffrn_measured_fraction_theta_max     0.998
_diffrn_measured_fraction_theta_full     0.998
_diffrn_reflns_limit_h_min     -21
_diffrn_reflns_limit_h_max     21
_diffrn_reflns_limit_k_min     -8
_diffrn_reflns_limit_k_max     8
_diffrn_reflns_limit_l_min     -19
_diffrn_reflns_limit_l_max     19
_diffrn_standards_number     ?
_diffrn_standards_interval_count     ?
_diffrn_standards_interval_time     ?
_diffrn_standards_decay_%     ?
_refine_special_details
;
Refinement of <i>F</i>^2^ against ALL reflections. The weighted <i>R</i>-factor
wR and goodness of fit <i>S</i> are based on <i>F</i>^2^, conventional
<i>R</i>-factors <i>R</i> are based on <i>F</i>, with <i>F</i> set to zero for
negative <i>F</i>^2^. The threshold expression of <i>F</i>^2^ >
\s(<i>F</i>^2^) is used only for calculating <i>R</i>-factors(gt) etc. and is
not relevant to the choice of reflections for refinement. <i>R</i>-factors
based on <i>F</i>^2^ are statistically about twice as large as those based on
<i>F</i>, and <i>R</i>- factors based on ALL data will be even larger.
;
_reflns_number_total     1877
_reflns_number_gt     1693
_reflns_threshold_expression     I>2\s(I)
_refine_ls_structure_factor_coef     Fsqd
_refine_ls_matrix_type     full
_refine_ls_R_factor_all     0.0284
_refine_ls_R_factor_gt     0.0252
_refine_ls_wR_factor_gt     0.0619
_refine_ls_wR_factor_ref     0.0642
_refine_ls_goodness_of_fit_ref     0.973
_refine_ls_restrained_S_all     0.973
_refine_ls_number_reflns     1877
_refine_ls_number_parameters     132
_refine_ls_number_restraints     0
_refine_ls_hydrogen_treatment     mixed
_refine_ls_weighting_scheme     calc
_refine_ls_weighting_details
         'calc w=1/[\s^2^(Fo^2^)+(0.0343P)^2^+6.3133P] where P=(Fo^2^+2Fc^2^)/3'
_atom_sites_solution_hydrogens     geom
_atom_sites_solution_primary     direct
_atom_sites_solution_secondary     difmap
_refine_ls_shift/su_max     0.000
_refine_ls_shift/su_mean     0.000
_refine_diff_density_max     1.506
_refine_diff_density_min     -0.892
_refine_ls_extinction_method     none
_refine_ls_extinction_coef     ?
loop_
    _atom_type_symbol
    _atom_type_description
    _atom_type_scat_dispersion_real
    _atom_type_scat_dispersion_imag
    _atom_type_scat_source
    'C' 'C' 0.0033 0.0016
                         'International Tables Vol C Tables 4.2.6.8 and 6.1.1.4'
    'Cl' 'Cl' 0.1484 0.1585
                         'International Tables Vol C Tables 4.2.6.8 and 6.1.1.4'
    'N' 'N' 0.0061 0.0033
                         'International Tables Vol C Tables 4.2.6.8 and 6.1.1.4'
    'O' 'O' 0.0106 0.0060
                         'International Tables Vol C Tables 4.2.6.8 and 6.1.1.4'
    'Pt' 'Pt' -1.7033 8.3905
                         'International Tables Vol C Tables 4.2.6.8 and 6.1.1.4'
    'H' 'H' 0.0000 0.0000
                         'International Tables Vol C Tables 4.2.6.8 and 6.1.1.4'
_computing_data_collection     'APEX2 (Bruker, 2006)'
_computing_cell_refinement     'APEX2 (Bruker, 2006) and SAINT (Bruker, 2006)'
_computing_data_reduction     'SAINT (Bruker, 2006)'
_computing_structure_solution     'SHELXS97 (Sheldrick, 2008)'
_computing_structure_refinement     'SHELXL97 (Sheldrick, 2008)'
_computing_molecular_graphics
            'Mercury (Macrae <i>et al.</i>,  2006) and ORTEP-3 (Farrugia, 1997)'
_computing_publication_material
   'SHELXL97 (Sheldrick, 2008), publCIF (Westrip, 2010) and PLATON (Spek, 2009)'
loop_
    _atom_site_type_symbol
    _atom_site_label
    _atom_site_fract_x
    _atom_site_fract_y
    _atom_site_fract_z
    _atom_site_U_iso_or_equiv
    _atom_site_adp_type
    _atom_site_calc_flag
    _atom_site_refinement_flags
    _atom_site_occupancy
    _atom_site_disorder_assembly
    _atom_site_disorder_group
    Pt Pt1 0.5000 0.5000 0.0000 0.01584(10) Uani d S 1 . .
    Cl Cl1 0.39171(5) 0.65021(15) -0.07921(6) 0.0228(2) Uani d . 1 . .
    Cl Cl2 0.50224(6) 0.69911(14) 0.11747(7) 0.0226(2) Uani d . 1 . .
    N N1 0.1742(2) -0.0639(6) -0.1087(3) 0.0250(8) Uani d . 1 . .
    H H1 0.139(3) -0.108(7) -0.096(3) 0.030 Uiso d . 1 . .
    C C2 0.2331(3) -0.0133(5) -0.0434(3) 0.0193(9) Uani d . 1 . .
    H H2 0.2297 -0.0254 0.0163 0.023 Uiso calc R 1 . .
    C C3 0.3001(2) 0.0577(6) -0.0639(2) 0.0160(8) Uani d . 1 . .
    C C4 0.3007(2) 0.0717(7) -0.1528(3) 0.0223(8) Uani d . 1 . .
    H H4 0.3455 0.1183 -0.1690 0.027 Uiso calc R 1 . .
    C C5 0.2379(3) 0.0195(6) -0.2176(3) 0.0305(12) Uani d . 1 . .
    H H5 0.2391 0.0310 -0.2781 0.037 Uiso calc R 1 . .
    C C6 0.1730(3) -0.0497(7) -0.1941(3) 0.0304(10) Uani d . 1 . .
    H H6 0.1288 -0.0861 -0.2378 0.036 Uiso calc R 1 . .
    N N7 0.36384(19) 0.1145(5) -0.0011(2) 0.0176(7) Uani d . 1 . .
    C C8 0.3757(2) 0.0918(6) 0.0896(3) 0.0214(9) Uani d . 1 . .
    O O9 0.3290(2) 0.0132(4) 0.1240(3) 0.0367(10) Uani d . 1 . .
    N N10 0.4417(2) 0.1661(6) 0.1358(2) 0.0275(9) Uani d . 1 . .
    C C11A 0.4643(5) 0.2153(13) 0.2283(5) 0.0202(16) Uiso d P 0.50 . .
    H H11A 0.4227 0.1819 0.2582 0.024 Uiso calc PR 0.50 . .
    H H11B 0.4740 0.3528 0.2351 0.024 Uiso calc PR 0.50 . .
    C C11B 0.4631(5) 0.1063(12) 0.2315(5) 0.0185(16) Uiso d P 0.50 . .
    H H11C 0.4728 -0.0314 0.2365 0.022 Uiso calc PR 0.50 . .
    H H11D 0.4213 0.1381 0.2614 0.022 Uiso calc PR 0.50 . .
    H H7 0.400(3) 0.164(6) -0.020(3) 0.022 Uiso d . 1 . .
    H H10 0.467(3) 0.219(7) 0.116(3) 0.032 Uiso d . 1 . .
loop_
    _atom_site_aniso_label
    _atom_site_aniso_U_11
    _atom_site_aniso_U_22
    _atom_site_aniso_U_33
    _atom_site_aniso_U_12
    _atom_site_aniso_U_13
    _atom_site_aniso_U_23
    Pt1 0.01344(14) 0.01733(15) 0.01748(14) -0.00161(7) 0.00507(9) -0.00225(7)
    Cl1 0.0172(5) 0.0302(5) 0.0211(5) 0.0044(4) 0.0046(4) 0.0037(4)
    Cl2 0.0192(5) 0.0254(5) 0.0239(5) -0.0025(4) 0.0062(4) -0.0096(4)
    N1 0.0220(19) 0.0246(19) 0.030(2) -0.0071(16) 0.0105(16) -0.0072(17)
    C2 0.019(2) 0.019(2) 0.021(2) -0.0005(14) 0.0066(19) -0.0024(15)
    C3 0.020(2) 0.0134(17) 0.0147(19) 0.0009(16) 0.0045(16) -0.0006(16)
    C4 0.020(2) 0.030(2) 0.018(2) -0.0010(18) 0.0067(17) -0.0012(18)
    C5 0.023(3) 0.050(3) 0.018(2) 0.0020(19) 0.004(2) -0.0089(18)
    C6 0.023(2) 0.040(2) 0.026(3) -0.002(2) 0.003(2) -0.017(2)
    N7 0.0184(17) 0.0221(18) 0.0135(16) -0.0055(13) 0.0064(14) 0.0016(13)
    C8 0.019(2) 0.033(2) 0.0128(19) 0.0068(17) 0.0043(16) 0.0044(17)
    O9 0.028(2) 0.063(3) 0.0219(18) -0.0011(14) 0.0108(16) 0.0151(14)
    N10 0.022(2) 0.046(2) 0.0143(18) -0.0013(16) 0.0037(15) -0.0045(16)
_geom_special_details
;
All esds (except the esd in the dihedral angle between two l.s. planes) are
estimated using the full covariance matrix. The cell esds are taken into
account individually in the estimation of esds in distances, angles and
torsion angles; correlations between esds in cell parameters are only used
when they are defined by crystal symmetry. An approximate (isotropic)
treatment of cell esds is used for estimating esds involving l.s. planes.
;
loop_
    _geom_bond_atom_site_label_1
    _geom_bond_atom_site_label_2
    _geom_bond_site_symmetry_2
    _geom_bond_distance
    _geom_bond_publ_flag
    Pt1 Cl1 5_665 2.2971(9) ?
    Pt1 Cl1 . 2.2971(9) ?
    Pt1 Cl2 5_665 2.3028(9) ?
    Pt1 Cl2 . 2.3028(9) ?
    N1 C6 . 1.330(6) ?
    N1 C2 . 1.331(6) ?
    N1 H1 . 0.76(5) ?
    C2 C3 . 1.397(6) ?
    C2 H2 . 0.9500 ?
    C3 N7 . 1.377(5) ?
    C3 C4 . 1.392(5) ?
    C4 C5 . 1.374(7) ?
    C4 H4 . 0.9500 ?
    C5 C6 . 1.380(7) ?
    C5 H5 . 0.9500 ?
    C6 H6 . 0.9500 ?
    N7 C8 . 1.389(5) ?
    N7 H7 . 0.83(5) ?
    C8 O9 . 1.223(5) ?
    C8 N10 . 1.337(6) ?
    N10 C11A . 1.447(8) ?
    N10 C11B . 1.511(9) ?
    N10 H10 . 0.71(5) ?
    C11A C11B 2_655 1.513(10) ?
    C11A H11A . 0.9900 ?
    C11A H11B . 0.9900 ?
    C11B C11A 2_655 1.513(10) ?
    C11B H11C . 0.9900 ?
    C11B H11D . 0.9900 ?
loop_
    _geom_angle_atom_site_label_1
    _geom_angle_atom_site_label_2
    _geom_angle_atom_site_label_3
    _geom_angle_site_symmetry_1
    _geom_angle_site_symmetry_3
    _geom_angle
    _geom_angle_publ_flag
    Cl1 Pt1 Cl1 5_665 . 180.0 ?
    Cl1 Pt1 Cl2 5_665 5_665 90.11(4) ?
    Cl1 Pt1 Cl2 . 5_665 89.89(4) ?
    Cl1 Pt1 Cl2 5_665 . 89.89(4) ?
    Cl1 Pt1 Cl2 . . 90.11(4) ?
    Cl2 Pt1 Cl2 5_665 . 180.0 ?
    C6 N1 C2 . . 124.9(4) ?
    C6 N1 H1 . . 118(4) ?
    C2 N1 H1 . . 117(4) ?
    N1 C2 C3 . . 119.0(4) ?
    N1 C2 H2 . . 120.5 ?
    C3 C2 H2 . . 120.5 ?
    N7 C3 C4 . . 119.4(4) ?
    N7 C3 C2 . . 123.4(4) ?
    C4 C3 C2 . . 117.2(4) ?
    C5 C4 C3 . . 121.3(4) ?
    C5 C4 H4 . . 119.3 ?
    C3 C4 H4 . . 119.3 ?
    C4 C5 C6 . . 119.4(5) ?
    C4 C5 H5 . . 120.3 ?
    C6 C5 H5 . . 120.3 ?
    N1 C6 C5 . . 118.1(4) ?
    N1 C6 H6 . . 121.0 ?
    C5 C6 H6 . . 121.0 ?
    C3 N7 C8 . . 126.6(3) ?
    C3 N7 H7 . . 116(3) ?
    C8 N7 H7 . . 117(3) ?
    O9 C8 N10 . . 123.1(4) ?
    O9 C8 N7 . . 122.6(4) ?
    N10 C8 N7 . . 114.3(4) ?
    C8 N10 C11A . . 129.8(5) ?
    C8 N10 C11B . . 114.3(4) ?
    C11A N10 C11B . . 30.3(4) ?
    C8 N10 H10 . . 122(4) ?
    C11A N10 H10 . . 105(4) ?
    C11B N10 H10 . . 123(4) ?
    N10 C11A C11B . 2_655 107.6(6) ?
    N10 C11A H11A . . 110.2 ?
    C11B C11A H11A 2_655 . 110.2 ?
    N10 C11A H11B . . 110.2 ?
    C11B C11A H11B 2_655 . 110.2 ?
    H11A C11A H11B . . 108.5 ?
    N10 C11B C11A . 2_655 105.2(5) ?
    N10 C11B H11C . . 110.7 ?
    C11A C11B H11C 2_655 . 110.7 ?
    N10 C11B H11D . . 110.7 ?
    C11A C11B H11D 2_655 . 110.7 ?
    H11C C11B H11D . . 108.8 ?
loop_
    _geom_torsion_atom_site_label_1
    _geom_torsion_atom_site_label_2
    _geom_torsion_atom_site_label_3
    _geom_torsion_atom_site_label_4
    _geom_torsion_site_symmetry_1
    _geom_torsion_site_symmetry_2
    _geom_torsion_site_symmetry_3
    _geom_torsion_site_symmetry_4
    _geom_torsion
    _geom_torsion_publ_flag
    C6 N1 C2 C3 . . . . -1.1(7) ?
    N1 C2 C3 N7 . . . . 179.7(4) ?
    N1 C2 C3 C4 . . . . 0.2(6) ?
    N7 C3 C4 C5 . . . . -178.9(4) ?
    C2 C3 C4 C5 . . . . 0.6(6) ?
    C3 C4 C5 C6 . . . . -0.5(7) ?
    C2 N1 C6 C5 . . . . 1.2(7) ?
    C4 C5 C6 N1 . . . . -0.3(7) ?
    C4 C3 N7 C8 . . . . -172.8(4) ?
    C2 C3 N7 C8 . . . . 7.7(6) ?
    C3 N7 C8 O9 . . . . 1.0(7) ?
    C3 N7 C8 N10 . . . . -177.7(4) ?
    O9 C8 N10 C11A . . . . -17.3(8) ?
    N7 C8 N10 C11A . . . . 161.5(6) ?
    O9 C8 N10 C11B . . . . 13.7(7) ?
    N7 C8 N10 C11B . . . . -167.5(5) ?
    C8 N10 C11A C11B . . . 2_655 122.2(6) ?
    C11B N10 C11A C11B . . . 2_655 53.4(10) ?
    C8 N10 C11B C11A . . . 2_655 -176.5(5) ?
    C11A N10 C11B C11A . . . 2_655 -48.3(10) ?
loop_
    _geom_hbond_atom_site_label_D
    _geom_hbond_atom_site_label_H
    _geom_hbond_atom_site_label_A
    _geom_hbond_site_symmetry_A
    _geom_hbond_distance_DH
    _geom_hbond_distance_HA
    _geom_hbond_distance_DA
    _geom_hbond_angle_DHA
    N1 H1 Cl2 7 0.76(5) 2.55(5) 3.259(4) 156(5)
data_global
_journal_date_recd_electronic     2010-01-16
_journal_date_accepted     2010-02-03
_journal_name_full     'Acta Crystallographica, Section E'
_journal_year     2010
_journal_volume     66
_journal_issue      3
_journal_page_first     m270
_journal_page_last     m270
_journal_paper_category     QM
_journal_coeditor_code     BT5171
_publ_contact_author_name     'Parthasarathi Dastidar'
_publ_contact_author_address
;
Department of Organic Chemistry
Indian Association for the Cultivation of Science
2A & 2B Raja S C Mullick Road
Jadavpur
Kolkata 700 032
India
;
_publ_contact_author_email     parthod123@rediffmail.com
_publ_contact_author_fax     '+91-33-2473 2805'
_publ_contact_author_phone     '+91-33-2473 4971'
_publ_section_title
;
3,3'-{Ethane-1,2-diylbis[carbonylbis(azanediyl)]}dipyridinium
tetrachloridoplatinate(II)
;
loop_
    _publ_author_name
    _publ_author_footnote
    _publ_author_address
    'Adarsh, N. N.' .
;
Department of Organic Chemistry
Indian Association for the Cultivation of Science
2A & 2B Raja S C Mullick Road
Jadavpur
Kolkata 700 032
India
;
    'Krishna Kumar, D.' .
;
Present address: Department of Chemistry
Imperial College
London SW7 2AZ
England
;
    'Dastidar, Parthasarathi' .
;
Department of Organic Chemistry
Indian Association for the Cultivation of Science
2A & 2B Raja S C Mullick Road
Jadavpur
Kolkata 700 032
India
;
