# Supplementary material for: 3,3′-{Ethane-1,2-diylbis[carbonylbis(azanediyl)]}dipyridinium tetra­chloridoplatinate(II)
Source: Acta Crystallogr Sect E Struct Rep Online. 2010 Feb 6;66(Pt 3):m270. doi: 10.1107/S1600536810004253 (PMC2983699; doi:10.1107/S1600536810004253)
Supplement: Supplementary file 2 [file e-66-0m270-Isup2.hkl]

# 
# h,k,l, Fc-squared, Fo-squared, sigma(Fo-squared) and status flag 
# 
data_I
_shelx_title ' AN552HM in C2/c' 
_shelx_refln_list_code          4 
_shelx_F_calc_maximum      507.70 
_exptl_crystal_F_000      1224.00 
_reflns_d_resolution_high  0.8107 
 
loop_ 
 _symmetry_equiv_pos_as_xyz 
 'x, y, z' 
 '-x, y, -z+1/2' 
 'x+1/2, y+1/2, z' 
 '-x+1/2, y+1/2, -z+1/2' 
 '-x, -y, -z' 
 'x, -y, z-1/2' 
 '-x+1/2, -y+1/2, -z' 
 'x+1/2, -y+1/2, z-1/2' 
 
_cell_length_a    17.8126 
_cell_length_b     7.0799 
_cell_length_c    15.5765 
_cell_angle_alpha  90.000 
_cell_angle_beta  103.332 
_cell_angle_gamma  90.000 
 
_shelx_F_squared_multiplier     1.000 
 
loop_ 
 _refln_index_h 
 _refln_index_k 
 _refln_index_l 
 _refln_F_squared_calc 
 _refln_F_squared_meas 
 _refln_F_squared_sigma 
 _refln_observed_status 
   2   0   0    79610.34    88485.66   4053.91 o 
   4   0   0    77183.95    87093.49   3350.07 o 
   6   0   0   139003.84   152946.67   5885.78 o 
   8   0   0   108914.26   113422.43   4385.28 o 
  10   0   0    87866.24    91240.84   3547.06 o 
  12   0   0    49971.90    53618.88   1719.37 o 
  14   0   0    18920.30    20350.30    692.75 o 
  16   0   0    46849.09    51547.24   3205.63 o 
  18   0   0    44327.66    50681.96   3184.10 o 
  20   0   0    22545.87    25892.01   1766.81 o 
   1   1   0    84074.02    89361.30   1981.34 o 
   3   1   0   101803.41   104009.96   3421.85 o 
   5   1   0    67268.99    68200.17   1512.72 o 
   7   1   0    66113.15    68963.97   1540.68 o 
   9   1   0    92253.23    96752.79   2159.70 o 
  11   1   0    56189.87    60852.90   1370.03 o 
  13   1   0    47868.13    50876.75   1294.40 o 
  15   1   0     9269.27     9300.73    317.89 o 
  17   1   0    40610.13    42479.05   1494.91 o 
  19   1   0    19419.65    20219.92   1003.08 o 
  21   1   0    14183.15    15710.18    840.49 o 
   2   2   0     1382.07     1877.71     93.99 o 
   4   2   0    47022.78    46343.83   1293.06 o 
   6   2   0    56956.38    54932.23   1897.40 o 
   8   2   0    19466.92    18294.02    482.04 o 
  10   2   0    17961.33    18349.88    489.79 o 
  12   2   0    29355.59    27529.44    813.46 o 
  14   2   0    13122.91    13255.95    461.34 o 
  16   2   0    15643.80    15646.25    595.43 o 
  18   2   0     8785.32     9342.04    338.74 o 
  20   2   0     4576.58     4820.89    285.93 o 
   1   3   0    26777.64    27409.96    684.93 o 
   3   3   0    45211.65    47866.63   1077.91 o 
   5   3   0    46651.13    47866.38   1083.62 o 
   7   3   0    17005.19    16227.85    433.14 o 
   9   3   0     9112.19     8466.62    405.25 o 
  11   3   0     4758.61     4555.21    181.83 o 
  13   3   0    31863.97    30216.14    900.65 o 
  15   3   0    15486.70    14884.46    483.06 o 
  17   3   0    10677.24    10718.61    380.34 o 
  19   3   0     2271.86     2738.97    292.75 o 
   0   4   0    33195.37    35999.10   1477.76 o 
   2   4   0    27761.98    28222.19    648.82 o 
   4   4   0   102223.04   110952.88   2475.41 o 
   6   4   0    53047.59    54766.04   1568.14 o 
   8   4   0    24854.10    23985.86    723.18 o 
  10   4   0    20984.83    19758.05    692.40 o 
  12   4   0    46550.58    44068.92   1299.53 o 
  14   4   0    25674.46    24648.37    761.80 o 
  16   4   0    15102.73    14025.05    473.41 o 
  18   4   0    11734.72    11430.09    414.11 o 
   1   5   0    58983.93    61863.70   1391.03 o 
   3   5   0    45455.72    47280.30   1078.92 o 
   5   5   0    47739.13    49304.25   1421.62 o 
   7   5   0    43308.40    42924.44   1258.48 o 
   9   5   0    56415.27    55798.07   1616.53 o 
  11   5   0    22788.29    22011.66    687.42 o 
  13   5   0    28665.23    26665.89    824.52 o 
  15   5   0    24773.02    23015.17    730.82 o 
  17   5   0    16912.75    15903.94    630.14 o 
   0   6   0    36597.64    38900.68   1273.70 o 
   2   6   0    32198.99    33148.11    974.87 o 
   4   6   0    24460.48    24325.96    739.09 o 
   6   6   0    12290.94    12465.06    419.24 o 
   8   6   0    30497.54    31259.58    950.73 o 
  10   6   0    20542.63    21342.49    764.80 o 
  12   6   0    21465.06    20130.00    648.79 o 
  14   6   0     9553.03     8857.34    342.90 o 
   1   7   0    16072.69    18552.88   1285.59 o 
   3   7   0     8092.13     8298.21    304.06 o 
   5   7   0     6460.19     6638.12    263.50 o 
   7   7   0     6112.48     6603.65    273.02 o 
   9   7   0    20661.13    20695.93    673.61 o 
  11   7   0     5866.01     6223.76    272.19 o 
   0   8   0     7206.43     8431.84    739.52 o 
   2   8   0     8596.46     9648.51    747.17 o 
   4   8   0     5864.16     6461.06    481.94 o 
   6   8   0     4144.94     4550.38    325.61 o 
   8   8   0    12171.29    11437.42    506.15 o 
 -21   1   1     1197.48     1333.30    216.19 o 
 -19   1   1      336.60      399.71    131.86 o 
 -17   1   1      871.32      757.80    111.80 o 
 -15   1   1      464.85      507.17     63.65 o 
 -13   1   1    11298.17    11694.89    330.22 o 
 -11   1   1     7672.99     7548.94    194.76 o 
  -9   1   1        3.74       19.30     15.97 o 
  -7   1   1        2.91        4.99     13.43 o 
  -5   1   1    11549.15    12264.09    285.71 o 
  -3   1   1     1188.74     1393.09     61.79 o 
  -1   1   1      483.28      428.65     24.66 o 
   1   1   1      248.63      136.38     13.86 o 
   3   1   1        1.93      -21.58     14.39 o 
   5   1   1    22282.89    23417.06    533.42 o 
   7   1   1    16734.88    18004.22    419.66 o 
   9   1   1     3263.03     3448.71    100.80 o 
  11   1   1     1117.19     1282.58     57.83 o 
  13   1   1      114.72       58.17     37.84 o 
  15   1   1     5018.76     5194.63    206.86 o 
  17   1   1     3027.16     3188.58    209.89 o 
  19   1   1        0.58      117.18    113.33 o 
 -20   2   1       27.54      177.58    114.96 o 
 -18   2   1      164.76      247.71     61.36 o 
 -16   2   1      103.23       23.90     67.59 o 
 -14   2   1      125.79      140.86     46.08 o 
 -12   2   1     4734.53     4730.65    180.49 o 
 -10   2   1       15.42       18.43     27.56 o 
  -8   2   1     1793.46     1882.97     79.03 o 
  -6   2   1      102.01      120.34     27.30 o 
  -4   2   1      764.12      651.75     38.20 o 
  -2   2   1    95056.63   104088.45   2490.31 o 
   0   2   1     4884.03     5069.38    160.19 o 
   2   2   1    20416.39    22428.58    569.98 o 
   4   2   1     3825.25     4156.10    123.12 o 
   6   2   1    16065.86    16258.70    497.05 o 
   8   2   1      372.20      408.41     27.78 o 
  10   2   1     3931.62     4002.91    158.53 o 
  12   2   1       16.56       63.36     38.22 o 
  14   2   1     3290.44     3475.26    187.44 o 
  16   2   1     2876.08     2914.29    153.12 o 
  18   2   1      168.87      168.29     62.06 o 
  20   2   1      775.24      721.36    201.94 o 
 -19   3   1      159.26      203.67     84.34 o 
 -17   3   1     1969.14     2054.64    134.28 o 
 -15   3   1      224.91      294.48     57.37 o 
 -13   3   1      702.68      765.57     76.97 o 
 -11   3   1       98.46      118.26     39.86 o 
  -9   3   1     2948.47     2998.71    140.43 o 
  -7   3   1     1278.37     1532.69     70.07 o 
  -5   3   1     2190.06     2211.93     69.11 o 
  -3   3   1     4396.41     4612.82    121.24 o 
  -1   3   1     2144.63     2343.35     77.24 o 
   1   3   1        5.48       -8.53     13.41 o 
   3   3   1     5608.26     5602.07    163.68 o 
   5   3   1       38.16       49.67     13.80 o 
   7   3   1     1575.68     1635.76     87.07 o 
   9   3   1     2250.33     2017.61    121.87 o 
  11   3   1      139.27      213.76     49.54 o 
  13   3   1     4322.91     4289.81    213.15 o 
  15   3   1       28.90       49.31     50.84 o 
  17   3   1        0.94      -18.01     51.53 o 
  19   3   1     1469.45     1306.40    124.08 o 
 -18   4   1      704.50      621.98     93.18 o 
 -16   4   1       10.92       94.31     55.93 o 
 -14   4   1     2769.29     2809.39    150.24 o 
 -12   4   1       54.86       23.86     44.12 o 
 -10   4   1      796.04      882.20     89.00 o 
  -8   4   1       61.09       76.02     93.29 o 
  -6   4   1      518.01      557.45     44.61 o 
  -4   4   1    28200.89    29930.60    688.75 o 
  -2   4   1     1099.96      965.85     59.74 o 
   0   4   1      903.09      949.09     74.61 o 
   2   4   1     4319.22     4525.21    124.79 o 
   4   4   1      307.38      315.09     27.11 o 
   6   4   1     2863.76     2915.63    131.92 o 
   8   4   1     2291.41     1907.64    136.77 o 
  10   4   1      473.30      415.67     58.60 o 
  12   4   1      159.24      160.30     49.06 o 
  14   4   1     2736.98     2977.03    158.43 o 
  16   4   1     3300.96     3217.79    234.98 o 
  18   4   1      524.09      568.46     96.41 o 
 -17   5   1      970.64      964.68    114.24 o 
 -15   5   1      281.47      290.92     68.21 o 
 -13   5   1      797.45      796.67     97.87 o 
 -11   5   1     1061.76      914.08     88.23 o 
  -9   5   1      764.72      686.68     78.02 o 
  -7   5   1      933.26      914.67     90.72 o 
  -5   5   1       38.54       55.44     44.56 o 
  -3   5   1     3454.46     3743.01    127.38 o 
  -1   5   1      164.53      153.47     28.21 o 
   1   5   1     3400.89     3615.13    111.24 o 
   3   5   1       76.72      109.02     28.62 o 
   5   5   1      350.89      353.41     55.54 o 
   7   5   1     3209.93     3067.75    149.60 o 
   9   5   1      549.45      626.63     75.55 o 
  11   5   1     4645.67     4446.05    198.53 o 
  13   5   1      396.63      510.96     80.27 o 
  15   5   1      829.92      920.01    105.34 o 
  17   5   1       84.59      136.15     72.15 o 
 -14   6   1      159.93      134.19     66.39 o 
 -12   6   1      695.66      561.33     85.27 o 
 -10   6   1        0.93      -42.01     47.46 o 
  -8   6   1      846.40      893.59     90.64 o 
  -6   6   1     6800.01     6339.64    247.22 o 
  -4   6   1      429.32      371.27     61.33 o 
  -2   6   1      174.62      120.74     49.39 o 
   0   6   1     1931.88     1904.39     82.00 o 
   2   6   1     2343.71     2342.96    135.08 o 
   4   6   1     1082.80      990.92     87.96 o 
   6   6   1       86.76      188.08     57.75 o 
   8   6   1      263.55      358.47     63.68 o 
  10   6   1     2147.24     2087.12    141.32 o 
  12   6   1      990.70      964.76    129.80 o 
  14   6   1       60.91      120.35     67.79 o 
 -13   7   1      105.41      128.75     79.21 o 
 -11   7   1      303.99      349.48     94.72 o 
  -9   7   1      537.75      491.47     85.30 o 
  -7   7   1        0.29       79.48    146.76 o 
  -5   7   1      147.90      159.61     64.31 o 
  -3   7   1      611.96      750.47     86.29 o 
  -1   7   1     1077.48     1035.82    175.22 o 
   1   7   1        0.24       70.00     44.42 o 
   3   7   1        2.51        2.27     45.79 o 
   5   7   1     1272.81     1443.76    115.85 o 
   7   7   1     1444.58     1518.09    125.52 o 
   9   7   1       60.87      100.25     64.42 o 
  11   7   1       22.65       10.64     92.55 o 
  -8   8   1     1621.95     1619.59    144.96 o 
  -6   8   1        7.12      113.70     71.03 o 
  -4   8   1       26.39      109.16     78.49 o 
  -2   8   1        2.60      -27.80    110.33 o 
   0   8   1      719.97     1100.63    411.54 o 
   2   8   1     1346.91     1339.88    214.83 o 
   4   8   1      206.64      226.21     99.10 o 
   6   8   1        1.11        8.50     68.03 o 
   8   8   1      102.04       84.64     81.66 o 
 -18   0   2    13339.37    12992.46    932.40 o 
 -16   0   2    41422.72    21176.19   1262.09 o 
 -14   0   2    27711.00    28598.04    944.44 o 
 -12   0   2    62207.65    63852.22   2035.31 o 
 -10   0   2   123280.96   132503.58   4173.22 o 
  -8   0   2    39058.30    39875.89   1274.38 o 
  -6   0   2    32645.41    35562.22   1133.60 o 
  -4   0   2    45525.59    49579.71   1566.20 o 
  -2   0   2    47921.84    51714.21   1626.62 o 
   0   0   2   142854.19   119614.93   5480.69 o 
   2   0   2    96169.35   102478.27   3197.04 o 
   4   0   2    12028.61    12012.39    397.94 o 
   6   0   2    82699.63    84417.32   2665.49 o 
   8   0   2   167758.38   178808.06   5623.57 o 
  10   0   2    34953.71    34724.78   1125.97 o 
  12   0   2     7594.17     8242.59    307.06 o 
  14   0   2    34423.20    37398.88   1230.53 o 
  16   0   2    16491.06    18283.24   1294.66 o 
  18   0   2    32777.42    32519.66   2163.62 o 
  20   0   2     8883.73     9532.48    838.65 o 
 -21   1   2    15896.07    17222.09    873.19 o 
 -19   1   2    29673.56    31962.17   1147.60 o 
 -17   1   2    16619.29    16928.38    646.41 o 
 -15   1   2    13805.21    13934.38    391.41 o 
 -13   1   2    32523.03    33084.28    853.66 o 
 -11   1   2    54566.53    55953.60   1260.98 o 
  -9   1   2    74331.02    77892.43   1741.17 o 
  -7   1   2    25839.08    26191.27    597.63 o 
  -5   1   2    55110.88    55129.46   1233.42 o 
  -3   1   2   257754.63   257539.42   9534.18 o 
  -1   1   2    65123.31    72352.23   1788.35 o 
   1   1   2   111428.30   114663.76   2716.97 o 
   3   1   2    35956.21    34725.22    942.89 o 
   5   1   2    64421.73    65501.98   1458.64 o 
   7   1   2    65151.50    66722.50   1497.10 o 
   9   1   2    40194.46    39052.03    889.96 o 
  11   1   2    32361.16    33287.55    768.16 o 
  13   1   2    22800.55    22913.02    690.59 o 
  15   1   2    20426.30    19976.74    618.86 o 
  17   1   2    24556.11    25163.79   1211.47 o 
  19   1   2    12589.96    13585.48    751.10 o 
 -20   2   2     9546.80    10619.94    466.71 o 
 -18   2   2     8472.87     8501.45    308.59 o 
 -16   2   2    34813.99    35776.61   1053.43 o 
 -14   2   2    17737.55    17249.18    533.42 o 
 -12   2   2    19442.55    18715.39    503.15 o 
 -10   2   2    41221.25    43068.85   1095.83 o 
  -8   2   2    33089.88    31781.69    813.53 o 
  -6   2   2    76743.98    74851.77   2091.21 o 
  -4   2   2   104859.59   108924.86   2606.79 o 
  -2   2   2    32223.79    32458.00    874.60 o 
   0   2   2    65212.88    63225.95   3167.29 o 
   2   2   2   110509.73   118029.93   2615.65 o 
   4   2   2    40870.39    41287.39   1028.21 o 
   6   2   2    36559.54    35018.66    879.12 o 
   8   2   2    47892.23    48044.79   1082.54 o 
  10   2   2    29354.04    26313.40   1785.95 o 
  12   2   2    29367.05    28037.87    833.62 o 
  14   2   2    42668.82    42301.09   1236.48 o 
  16   2   2     8950.98     8827.71    320.26 o 
  18   2   2    17992.34    18802.19    612.22 o 
  20   2   2    11841.80    13016.81    750.41 o 
 -19   3   2     6088.45     6231.12    256.30 o 
 -17   3   2    17677.01    17285.26    553.57 o 
 -15   3   2    37208.98    36336.53   1071.63 o 
 -13   3   2    31347.67    30415.88    900.33 o 
 -11   3   2    11769.23    10570.96    343.61 o 
  -9   3   2    32064.66    31728.21    821.79 o 
  -7   3   2    72704.01    72690.85   1816.39 o 
  -5   3   2    39293.74    38041.80   1427.48 o 
  -3   3   2    29777.21    30164.35    685.52 o 
  -1   3   2    15040.81    14506.66    339.14 o 
   1   3   2    68207.25    71569.73   1599.10 o 
   3   3   2    84467.65    88310.67   1975.10 o 
   5   3   2    72639.48    74942.77   1849.98 o 
   7   3   2    26645.79    26661.48    785.93 o 
   9   3   2    28332.85    26134.69    775.08 o 
  11   3   2    35574.70    33716.56   1096.93 o 
  13   3   2    36025.96    33488.16    995.69 o 
  15   3   2    17260.82    16511.24    757.80 o 
  17   3   2     9095.50     9261.83    344.68 o 
  19   3   2    10727.75    10227.97    386.35 o 
 -18   4   2    13133.72    13194.28    454.27 o 
 -16   4   2    24712.74    24185.66    750.55 o 
 -14   4   2    19066.94    18410.25    582.92 o 
 -12   4   2    19646.33    18705.14    582.88 o 
 -10   4   2    24418.78    23013.40    883.52 o 
  -8   4   2    29194.84    26907.64    946.37 o 
  -6   4   2    48129.60    45556.76   1657.74 o 
  -4   4   2    77476.70    80790.19   1808.26 o 
  -2   4   2    25110.90    25771.08    714.46 o 
   0   4   2    26980.65    27575.44    810.40 o 
   2   4   2    64983.15    67754.06   1639.94 o 
   4   4   2    54753.89    54828.87   1366.86 o 
   6   4   2    29876.91    27306.00    897.22 o 
   8   4   2    15109.54    15034.57    803.23 o 
  10   4   2    25932.09    24988.84    756.40 o 
  12   4   2    34045.82    32948.05    984.19 o 
  14   4   2    26680.59    25775.05    798.88 o 
  16   4   2     6387.92     6262.08    323.80 o 
  18   4   2     9671.21     9598.47    368.97 o 
 -17   5   2    13375.12    13201.10    462.43 o 
 -15   5   2    19092.57    17808.64    580.58 o 
 -13   5   2    23468.79    21999.87    690.41 o 
 -11   5   2    17287.45    16107.02    560.19 o 
  -9   5   2    22852.77    21841.55    744.20 o 
  -7   5   2    49518.70    47817.82   2008.24 o 
  -5   5   2    25896.52    26058.30    686.63 o 
  -3   5   2    29324.87    30178.18    700.32 o 
  -1   5   2    45728.04    45388.02   1229.27 o 
   1   5   2    33012.62    33969.00    783.35 o 
   3   5   2    26392.66    25508.39   1053.21 o 
   5   5   2    27961.70    28041.95    839.04 o 
   7   5   2    17233.69    17064.44    544.46 o 
   9   5   2    32502.93    32889.04    986.84 o 
  11   5   2    15848.12    15116.14    497.65 o 
  13   5   2    13519.72    13094.74    486.21 o 
  15   5   2    13391.73    13415.54    469.54 o 
 -14   6   2     9800.54     9350.96    354.91 o 
 -12   6   2    23682.08    22579.64    722.98 o 
 -10   6   2    25183.70    24570.33    766.53 o 
  -8   6   2    19224.22    17997.92    848.49 o 
  -6   6   2     7639.10     7530.48    280.15 o 
  -4   6   2    26565.20    26917.70    810.16 o 
  -2   6   2    32955.88    32995.98    860.66 o 
   0   6   2    28361.01    28196.16    730.61 o 
   2   6   2    17515.14    17651.40    551.45 o 
   4   6   2    15737.15    16037.93    513.40 o 
   6   6   2    28708.05    28780.78    876.67 o 
   8   6   2    20859.96    21391.24    680.44 o 
  10   6   2    14151.06    14159.95    483.26 o 
  12   6   2     6850.11     6643.74    275.95 o 
  14   6   2     6704.73     7191.79    427.74 o 
 -13   7   2    10165.16    10005.07    443.52 o 
 -11   7   2    16784.40    15651.99    535.14 o 
  -9   7   2    10881.41    10618.57    557.66 o 
  -7   7   2    12755.11    12312.99    567.23 o 
  -5   7   2     8036.76     8587.35    319.24 o 
  -3   7   2    16178.82    15848.76    600.10 o 
  -1   7   2    29302.18    31011.65   1435.20 o 
   1   7   2    10068.04     8869.94   1915.32 o 
   3   7   2     8532.71     9073.62    329.05 o 
   5   7   2    15654.43    16115.43    533.12 o 
   7   7   2    11384.53    12054.31    426.73 o 
   9   7   2    23728.05    24419.66    780.86 o 
  11   7   2     7633.34     7819.45    371.12 o 
  -8   8   2    13563.64    12700.96    773.74 o 
  -6   8   2     6896.71     7243.76    828.63 o 
  -4   8   2    10498.21    10191.00    439.98 o 
  -2   8   2    12054.01    11958.06    696.89 o 
   0   8   2    13450.95    14290.17    773.58 o 
   2   8   2     9456.75     9633.17    584.16 o 
   4   8   2     7694.60     8834.31    404.23 o 
   6   8   2    13240.40    13990.38    494.80 o 
 -21   1   3     2588.06     3008.00    268.95 o 
 -19   1   3        2.22       46.75     69.28 o 
 -17   1   3       14.11       21.44     98.51 o 
 -15   1   3     2368.85     2390.86    110.18 o 
 -13   1   3     5751.88     5432.71    356.19 o 
 -11   1   3     2028.16     2081.39     72.74 o 
  -9   1   3      124.77       82.26     23.12 o 
  -7   1   3     5910.54     6081.93    167.71 o 
  -5   1   3    71202.09    75825.36   1690.21 o 
  -3   1   3    19674.69    20800.53    478.90 o 
  -1   1   3      430.68      526.03     31.32 o 
   1   1   3      325.75      355.24     25.92 o 
   3   1   3     9022.14     9095.41    321.69 o 
   5   1   3    12394.63    12180.45    340.37 o 
   7   1   3      713.42      604.58     36.01 o 
   9   1   3        2.49       -5.71     25.06 o 
  11   1   3      548.82      649.16     65.40 o 
  13   1   3     4048.90     4093.33    234.66 o 
  15   1   3     2395.04     2108.54    231.38 o 
  17   1   3        1.03       64.49    145.44 o 
  19   1   3      184.78      396.73    164.12 o 
 -20   2   3      474.79      465.83    109.29 o 
 -18   2   3       12.08       88.51     51.86 o 
 -16   2   3     3921.51     3853.16    166.99 o 
 -14   2   3     6104.14     5507.37    206.87 o 
 -12   2   3     2349.33     2160.01     95.60 o 
 -10   2   3       17.23        4.04     26.64 o 
  -8   2   3       44.66       52.47     21.30 o 
  -6   2   3      337.49      260.15     26.20 o 
  -4   2   3    10222.41    10053.08    545.59 o 
  -2   2   3       14.46        7.84     13.96 o 
   0   2   3      318.59      328.72     24.12 o 
   2   2   3     1081.95     1173.63     46.40 o 
   4   2   3     5422.78     5352.32    161.45 o 
   6   2   3    15973.42    16448.40    516.34 o 
   8   2   3      148.75      203.22     43.77 o 
  10   2   3     6293.05     5909.71    259.84 o 
  12   2   3     2620.33     2492.69    180.89 o 
  14   2   3     2463.14     2266.13    129.08 o 
  16   2   3      333.66      293.96     71.54 o 
  18   2   3       69.23       48.80     60.19 o 
 -19   3   3      785.76      887.51     98.06 o 
 -17   3   3     1285.30     1282.45    105.70 o 
 -15   3   3      215.84      220.42     53.88 o 
 -13   3   3      105.41      115.51     49.43 o 
 -11   3   3       49.86       89.42     37.35 o 
  -9   3   3     5225.77     5048.72    285.08 o 
  -7   3   3     5913.24     6176.24    190.77 o 
  -5   3   3     4783.95     5215.52    258.04 o 
  -3   3   3     4645.27     5081.25    176.83 o 
  -1   3   3     4743.29     4712.11    153.12 o 
   1   3   3     1825.17     1875.17     66.62 o 
   3   3   3      387.42      368.84     27.28 o 
   5   3   3        8.53      -10.17     23.01 o 
   7   3   3     2791.84     2866.05    257.14 o 
   9   3   3     1657.56     1532.26    133.35 o 
  11   3   3      709.52      562.29     70.40 o 
  13   3   3       66.35      101.85     50.07 o 
  15   3   3      278.14      327.38     68.29 o 
  17   3   3      861.08      920.40    102.30 o 
  19   3   3      262.35      182.71     82.41 o 
 -18   4   3        0.21       20.19     56.69 o 
 -16   4   3      772.50      820.65     99.10 o 
 -14   4   3     6032.82     5387.99    217.69 o 
 -12   4   3     2908.14     2674.87    153.79 o 
 -10   4   3       57.88       47.75     37.32 o 
  -8   4   3       39.79       76.96     29.17 o 
  -6   4   3     4069.33     3947.19    137.05 o 
  -4   4   3     2931.68     2914.42     91.67 o 
  -2   4   3     4965.62     4860.15    133.57 o 
   0   4   3        8.18        8.82     17.94 o 
   2   4   3      942.50      849.25     44.63 o 
   4   4   3    16573.28    16991.02    504.54 o 
   6   4   3     3872.74     3672.46    299.25 o 
   8   4   3       69.92      162.76     57.32 o 
  10   4   3     1939.82     2070.48    213.07 o 
  12   4   3        2.54       -5.36     42.03 o 
  14   4   3     3341.74     2956.29    188.08 o 
  16   4   3     1136.80     1084.57    114.66 o 
 -17   5   3      841.62      866.98    104.40 o 
 -15   5   3       80.62       67.95     59.59 o 
 -13   5   3     1579.48     1473.98    113.46 o 
 -11   5   3      508.94      546.39     73.98 o 
  -9   5   3     2981.27     2793.95    144.13 o 
  -7   5   3     1173.46     1137.46     89.86 o 
  -5   5   3      562.95      506.34     50.23 o 
  -3   5   3     2610.58     2655.75     95.63 o 
  -1   5   3     2315.95     2230.61     81.78 o 
   1   5   3     2069.04     2237.78     91.77 o 
   3   5   3      538.47      576.53     62.76 o 
   5   5   3      789.00      835.58     78.00 o 
   7   5   3       52.87       15.55     42.39 o 
   9   5   3      674.86      639.88     78.56 o 
  11   5   3       13.04      -63.76     55.64 o 
  13   5   3      804.82      928.34    102.95 o 
  15   5   3     1044.39     1183.71    121.44 o 
 -14   6   3      116.89      137.97     64.37 o 
 -12   6   3     1180.95     1075.84    107.48 o 
 -10   6   3     1762.07     1762.30    131.96 o 
  -8   6   3     1482.40     1505.02    117.08 o 
  -6   6   3      727.71      779.84     83.62 o 
  -4   6   3      889.52      863.22     80.72 o 
  -2   6   3      143.29      134.39     36.77 o 
   0   6   3     3084.51     2936.86    136.76 o 
   2   6   3     2784.37     2762.04    137.79 o 
   4   6   3        3.63        7.72     44.68 o 
   6   6   3        1.47       49.74     48.80 o 
   8   6   3     3497.38     3520.91    228.19 o 
  10   6   3      160.62      182.29     66.28 o 
  12   6   3      603.15      567.92     92.41 o 
  14   6   3      100.76      244.79     84.45 o 
 -13   7   3      228.85      286.53     95.34 o 
 -11   7   3       32.91       84.59     72.13 o 
  -9   7   3     1335.37     1192.87    117.98 o 
  -7   7   3       29.32       56.01     58.17 o 
  -5   7   3      957.18     1200.08    131.11 o 
  -3   7   3      158.68      177.56     64.78 o 
  -1   7   3      188.96      218.34    126.46 o 
   1   7   3       31.71       68.80     52.88 o 
   3   7   3        1.64      103.75     56.12 o 
   5   7   3      331.95      380.21     76.26 o 
   7   7   3      314.93      343.29     80.21 o 
   9   7   3        5.44       56.09     66.69 o 
  11   7   3        1.33        5.23     95.13 o 
  -8   8   3     1324.62     1182.39    138.83 o 
  -6   8   3        5.10       17.85     99.20 o 
  -4   8   3      441.68      576.26    105.29 o 
  -2   8   3      374.36      336.08    216.53 o 
   0   8   3     1146.80     1230.65    323.74 o 
   2   8   3      268.17      387.04    156.67 o 
   4   8   3      365.07      407.89     87.53 o 
   6   8   3      225.76      317.53     85.86 o 
 -18   0   4     1358.66     1564.95    161.14 o 
 -16   0   4     2859.61     3050.38    229.42 o 
 -14   0   4    25183.65    25603.36   1218.62 o 
 -12   0   4    33861.80    34274.76   1110.30 o 
 -10   0   4    12744.96    11931.33    407.57 o 
  -8   0   4    44166.27    46949.04   1494.55 o 
  -6   0   4     7978.14     6994.38    313.32 o 
  -4   0   4    94885.20    98221.38   3092.63 o 
  -2   0   4    76961.27    79709.01   2503.26 o 
   0   0   4     6483.38     5796.51    327.48 o 
   2   0   4     6355.02     5270.55    536.97 o 
   4   0   4    39278.43    39439.62   1260.66 o 
   6   0   4    16718.17    15147.66    511.29 o 
   8   0   4    60115.62    64248.70   2050.64 o 
  10   0   4     6586.31     6855.13    265.24 o 
  12   0   4     3271.13     3306.71    160.84 o 
  14   0   4    18841.65    19049.23    823.70 o 
  16   0   4    13698.44    14519.08   1107.72 o 
  18   0   4     4288.63     4743.02    570.43 o 
 -21   1   4    14741.38    15580.82    778.77 o 
 -19   1   4    16885.03    17667.47    688.41 o 
 -17   1   4    18910.69    18642.79    691.98 o 
 -15   1   4    14863.41    15110.41    469.78 o 
 -13   1   4    44665.84    45666.04   1303.37 o 
 -11   1   4    41979.09    42096.10    956.92 o 
  -9   1   4    36130.66    37311.64    848.00 o 
  -7   1   4    12841.78    11901.31    283.07 o 
  -5   1   4    55641.08    58534.98   1309.49 o 
  -3   1   4    73171.45    72975.18   1811.51 o 
  -1   1   4    76684.08    74418.13   2606.10 o 
   1   1   4    34261.75    35734.19    811.28 o 
   3   1   4    19721.63    18718.11    473.41 o 
   5   1   4    94140.06    96616.20   2592.81 o 
   7   1   4    40251.21    38365.63   1381.75 o 
   9   1   4    26787.93    26178.39    609.14 o 
  11   1   4    17430.31    16651.74    626.49 o 
  13   1   4    19579.83    17663.55    579.20 o 
  15   1   4    23552.19    22381.78    814.62 o 
  17   1   4    19309.42    18278.39   1495.75 o 
  19   1   4     6396.42     6313.72    483.57 o 
 -20   2   4    21885.78    23053.07    893.92 o 
 -18   2   4    26445.03    26558.89    805.03 o 
 -16   2   4    40509.37    41085.23   1192.33 o 
 -14   2   4    46043.25    46288.26   1183.36 o 
 -12   2   4    42139.51    40795.95   1044.69 o 
 -10   2   4    44528.79    44315.46   1125.86 o 
  -8   2   4   116362.37   117418.98   2627.02 o 
  -6   2   4    53639.98    48987.40   1569.96 o 
  -4   2   4   104815.78   104338.97   4006.50 o 
  -2   2   4    97591.55   105044.73   2600.58 o 
   0   2   4    94037.76   100838.08   2239.05 o 
   2   2   4   124005.32   128598.41   2859.54 o 
   4   2   4   126742.20   135475.78   3321.82 o 
   6   2   4    30945.52    28157.63    927.77 o 
   8   2   4    71895.72    73801.14   1827.66 o 
  10   2   4    52854.33    50321.62   2159.24 o 
  12   2   4    37993.99    36103.56   1501.89 o 
  14   2   4    34357.50    31761.52    978.04 o 
  16   2   4    21393.01    20654.76    656.27 o 
  18   2   4    19088.05    18371.19    713.69 o 
 -19   3   4    16479.45    16780.37    546.02 o 
 -17   3   4    37479.48    37644.80   1113.68 o 
 -15   3   4    27853.79    27695.73    829.13 o 
 -13   3   4    31227.68    30567.71    901.39 o 
 -11   3   4    29001.39    26449.74   1017.82 o 
  -9   3   4    81730.63    79593.92   2021.57 o 
  -7   3   4   118550.55   119817.20   2672.44 o 
  -5   3   4    83368.61    82689.79   3415.39 o 
  -3   3   4    31849.23    31817.99    753.13 o 
  -1   3   4    76360.19    79163.51   1968.72 o 
   1   3   4   127821.20   134393.59   3378.73 o 
   3   3   4    63960.48    64301.21   1559.46 o 
   5   3   4    57470.27    58466.17   1459.24 o 
   7   3   4    35544.85    32464.67   1393.65 o 
   9   3   4    55740.12    57019.04   1635.33 o 
  11   3   4    60184.41    59706.89   1718.66 o 
  13   3   4    34388.46    33872.18   1013.75 o 
  15   3   4    12678.23    12145.28    421.95 o 
  17   3   4    14353.34    15081.34    523.85 o 
 -18   4   4    17183.96    16627.45    585.09 o 
 -16   4   4    24120.49    23866.23    737.86 o 
 -14   4   4    12478.45    12287.14    409.16 o 
 -12   4   4    12872.04    12437.07    407.62 o 
 -10   4   4    23052.88    22495.38    681.16 o 
  -8   4   4    44605.57    44382.80   1136.93 o 
  -6   4   4    22271.68    20079.01    785.23 o 
  -4   4   4    28812.83    28098.21   1087.66 o 
  -2   4   4    22236.53    22200.48    518.32 o 
   0   4   4    38455.05    39227.29    961.55 o 
   2   4   4    42996.13    43911.96   1000.10 o 
   4   4   4    43888.15    43255.55   1357.74 o 
   6   4   4     9070.99     9041.44    310.63 o 
   8   4   4    18192.21    18373.58    575.49 o 
  10   4   4    29445.22    29095.96    876.13 o 
  12   4   4    19187.94    18565.47    646.98 o 
  14   4   4    10196.34     9850.36    359.26 o 
  16   4   4     6725.28     6561.79    279.14 o 
 -17   5   4     8803.16     8780.19    490.12 o 
 -15   5   4     7055.38     7011.38    276.89 o 
 -13   5   4    14526.81    14582.08    481.74 o 
 -11   5   4     7941.12     7695.91    386.42 o 
  -9   5   4     7819.53     8116.94    294.37 o 
  -7   5   4    17296.28    16608.77   1270.87 o 
  -5   5   4    16615.51    15021.73    416.83 o 
  -3   5   4    10069.19     9222.89    454.11 o 
  -1   5   4    17740.49    17271.22    415.76 o 
   1   5   4    22109.19    21896.31    571.42 o 
   3   5   4     9959.46     9794.44    428.23 o 
   5   5   4    14712.42    14547.03    470.62 o 
   7   5   4    10641.41    10587.24    595.35 o 
   9   5   4     8963.45     9252.73    357.71 o 
  11   5   4     8017.77     8076.19    452.94 o 
  13   5   4     7434.25     7802.61    306.93 o 
  15   5   4     4348.03     4499.39    292.55 o 
 -14   6   4     9771.57     9720.22    398.50 o 
 -12   6   4    19552.79    19121.92    616.11 o 
 -10   6   4    17210.54    16324.42    640.57 o 
  -8   6   4    10965.98    10443.90    698.29 o 
  -6   6   4    10407.78     9787.03    712.60 o 
  -4   6   4    27077.60    26330.76    754.98 o 
  -2   6   4    20433.38    20952.55    637.94 o 
   0   6   4    15733.53    16153.14    611.78 o 
   2   6   4     5202.31     5329.53    211.04 o 
   4   6   4    16124.19    15760.72    509.51 o 
   6   6   4    24674.82    25191.60    780.09 o 
   8   6   4    17012.45    16560.45    548.40 o 
  10   6   4     9940.07     9359.51    375.78 o 
  12   6   4     6482.39     6775.54    282.26 o 
 -13   7   4    21102.17    20782.30    754.13 o 
 -11   7   4    23302.22    22992.68   1211.57 o 
  -9   7   4    10852.31    10857.66    736.20 o 
  -7   7   4    14943.35    14810.43    726.29 o 
  -5   7   4    25904.73    24359.16   1469.96 o 
  -3   7   4    32612.63    31211.61   1259.62 o 
  -1   7   4    26795.35    27080.49    991.97 o 
   1   7   4    17618.38    18480.96    589.82 o 
   3   7   4    16883.54    17200.14    559.89 o 
   5   7   4    28309.55    28997.79    897.71 o 
   7   7   4    21559.01    22444.33    724.85 o 
   9   7   4    12773.95    12795.37    461.30 o 
  -8   8   4    13777.33    14534.33    654.91 o 
  -6   8   4    13594.96    13917.18    678.77 o 
  -4   8   4    19105.62    18760.66    837.52 o 
  -2   8   4    14863.45    14333.85   1097.81 o 
   0   8   4    21318.65    21934.50   1224.27 o 
   2   8   4    13531.88    14108.92    595.07 o 
   4   8   4    13447.82    14054.34    494.43 o 
   6   8   4    18458.33    19038.04    643.70 o 
 -21   1   5      226.40      243.75    110.39 o 
 -19   1   5      226.87      241.98     78.77 o 
 -17   1   5      127.20      217.46     53.00 o 
 -15   1   5      835.85      882.22     82.11 o 
 -13   1   5       77.40      116.11     35.82 o 
 -11   1   5     5671.02     5545.16    151.34 o 
  -9   1   5     7348.73     7369.64    187.73 o 
  -7   1   5       27.91       82.91     19.53 o 
  -5   1   5      480.48      473.05     28.84 o 
  -3   1   5     5099.04     4954.03    146.76 o 
  -1   1   5    17448.34    17006.93    605.97 o 
   1   1   5     1074.70     1182.35    153.39 o 
   3   1   5      787.27      889.64     49.37 o 
   5   1   5     2201.12     2422.54     88.94 o 
   7   1   5     8866.17     9120.36    280.20 o 
   9   1   5     4318.17     4257.27    162.55 o 
  11   1   5      165.00      226.50     43.36 o 
  13   1   5      305.72      324.91     64.93 o 
  15   1   5      206.70      271.67     74.46 o 
  17   1   5     1911.66     2052.25    272.10 o 
  19   1   5     1032.16     1440.89    265.99 o 
 -20   2   5     2601.64     2368.34    239.92 o 
 -18   2   5     1794.59     1706.28    115.11 o 
 -16   2   5     1006.77     1137.78     89.98 o 
 -14   2   5      748.21      908.09    116.92 o 
 -12   2   5     4516.45     4612.85    157.08 o 
 -10   2   5     1924.05     1840.66     89.95 o 
  -8   2   5      968.98     1173.22     56.88 o 
  -6   2   5     1401.87     1244.16     64.60 o 
  -4   2   5       63.72       78.01     20.79 o 
  -2   2   5    11858.60    12195.73    294.61 o 
   0   2   5     8237.92     8330.47    223.23 o 
   2   2   5      489.47      406.59     33.67 o 
   4   2   5      833.55      701.05     62.75 o 
   6   2   5      908.25      858.26     59.66 o 
   8   2   5     5740.17     5369.83    175.42 o 
  10   2   5     1113.96     1113.12     87.99 o 
  12   2   5      243.14      263.86     58.34 o 
  14   2   5       99.83       92.08     73.70 o 
  16   2   5     3855.42     3813.60    192.09 o 
  18   2   5     1847.07     2559.65    233.54 o 
 -19   3   5       34.78       18.73     61.32 o 
 -17   3   5       30.53       80.62     52.82 o 
 -15   3   5      262.79      300.09     55.88 o 
 -13   3   5      321.68      316.10     53.10 o 
 -11   3   5       82.45       98.32     36.57 o 
  -9   3   5       49.20      145.43     35.75 o 
  -7   3   5      406.47      406.18     41.29 o 
  -5   3   5     1376.79     1416.22    100.40 o 
  -3   3   5      115.81      157.56     32.36 o 
  -1   3   5      330.09      406.63     32.98 o 
   1   3   5      300.96      275.51     29.26 o 
   3   3   5     1858.63     1868.83     79.07 o 
   5   3   5      124.47      163.83     35.39 o 
   7   3   5        0.49        7.36     30.75 o 
   9   3   5      158.72      228.53     48.73 o 
  11   3   5       56.82      120.38     51.10 o 
  13   3   5      583.95      637.40     83.15 o 
  15   3   5       66.66      101.74     59.34 o 
  17   3   5       14.55      108.65     82.01 o 
 -18   4   5      198.69      163.47     72.70 o 
 -16   4   5       15.77      -46.72     46.64 o 
 -14   4   5      131.82      111.24     50.37 o 
 -12   4   5      102.25       74.18     45.13 o 
 -10   4   5     1502.00     1439.16    106.99 o 
  -8   4   5      353.84      402.63     72.29 o 
  -6   4   5      628.22      460.54    108.05 o 
  -4   4   5     1324.82     1381.61     87.69 o 
  -2   4   5     3942.11     3919.32    131.73 o 
   0   4   5     2728.77     2795.15    128.73 o 
   2   4   5     1198.76     1333.84     69.23 o 
   4   4   5      353.21      337.19     42.85 o 
   6   4   5      187.05      242.46     49.91 o 
   8   4   5     2612.30     2601.98    307.14 o 
  10   4   5      671.63      746.17     81.52 o 
  12   4   5        8.02       45.57     56.05 o 
  14   4   5      115.25      242.71     71.35 o 
  16   4   5      982.99     1178.04    153.16 o 
 -17   5   5       61.67      -18.32     65.79 o 
 -15   5   5      703.95      828.34    102.80 o 
 -13   5   5       22.80       46.91     52.22 o 
 -11   5   5     2660.90     2213.88    148.24 o 
  -9   5   5     1317.14     1143.02     92.28 o 
  -7   5   5      875.94      751.51     64.96 o 
  -5   5   5     1906.73     1844.75    107.29 o 
  -3   5   5      316.00      407.61     51.01 o 
  -1   5   5     2425.27     2291.98    105.03 o 
   1   5   5      344.75      330.76     42.68 o 
   3   5   5     2593.87     2759.06    138.72 o 
   5   5   5        8.52       79.51     57.16 o 
   7   5   5     1263.42     1174.90     99.66 o 
   9   5   5     1125.79     1190.72    106.93 o 
  11   5   5      525.79      700.72    108.42 o 
  13   5   5      654.13      686.72     97.78 o 
  15   5   5       20.31       64.05     78.09 o 
 -14   6   5      206.29      129.98     73.47 o 
 -12   6   5       18.79      -14.15     83.65 o 
 -10   6   5        0.16      -51.69     44.72 o 
  -8   6   5      216.76      199.59     78.66 o 
  -6   6   5     1949.83     1794.09    124.49 o 
  -4   6   5      137.76      166.57     44.18 o 
  -2   6   5       28.81       83.15     42.05 o 
   0   6   5      438.72      450.14     51.17 o 
   2   6   5      464.35      570.22    105.39 o 
   4   6   5     2258.70     2182.31    134.05 o 
   6   6   5      735.20      809.03     92.44 o 
   8   6   5       26.95       34.28     55.64 o 
  10   6   5      619.47      594.71     91.03 o 
  12   6   5     2213.75     2066.09    201.78 o 
 -11   7   5      523.02      426.27    115.23 o 
  -9   7   5      128.17       -2.06     64.67 o 
  -7   7   5        1.67      -84.44     56.29 o 
  -5   7   5        9.70      113.14     70.56 o 
  -3   7   5      271.93      189.66     73.54 o 
  -1   7   5       32.74       59.97     75.43 o 
   1   7   5      313.88      325.99     68.93 o 
   3   7   5      231.93      250.31     67.54 o 
   5   7   5       14.83       73.21     60.25 o 
   7   7   5     1924.60     2134.23    157.37 o 
   9   7   5      964.98     1086.94    122.53 o 
  -6   8   5      257.60      211.83     97.39 o 
  -4   8   5       12.44       88.72     78.97 o 
  -2   8   5      570.41      872.07    269.07 o 
   0   8   5      728.26      505.85    229.70 o 
   2   8   5      111.10      104.20    105.89 o 
   4   8   5      606.62      601.55    111.89 o 
 -20   0   6    17455.32    18523.24   1779.13 o 
 -18   0   6     5505.67     5567.20    462.94 o 
 -16   0   6    18854.82    17653.53    788.01 o 
 -14   0   6    40982.32    41623.77   1347.82 o 
 -12   0   6    42770.87    43533.96   1404.11 o 
 -10   0   6     3446.95     2785.24    163.98 o 
  -8   0   6    27679.29    28188.01    916.99 o 
  -6   0   6    58519.01    60559.61   1923.50 o 
  -4   0   6    71418.48    70734.29   2242.38 o 
  -2   0   6    73184.02    73612.27   2332.00 o 
   0   0   6    12867.47    11934.26    419.65 o 
   2   0   6    15938.01    12955.76    853.41 o 
   4   0   6    67536.73    63193.52   4668.10 o 
   6   0   6    64708.41    61250.77   3268.84 o 
   8   0   6    12861.71    12655.00    683.91 o 
  10   0   6    24035.56    23466.85    899.47 o 
  12   0   6    22981.35    21464.62    923.98 o 
  14   0   6    48053.13    45250.78   3941.19 o 
  16   0   6    15635.64    13705.07   1085.06 o 
  18   0   6     6124.75     5025.68    610.37 o 
 -21   1   6    11218.00    11661.36    589.89 o 
 -19   1   6     8486.72     8652.38    371.26 o 
 -17   1   6    15471.43    15822.99    510.86 o 
 -15   1   6    30837.35    31189.95    812.58 o 
 -13   1   6    29211.02    28612.30    743.32 o 
 -11   1   6    48104.94    49756.96   1129.76 o 
  -9   1   6    26194.63    26150.63    604.62 o 
  -7   1   6    42521.08    43442.84    985.89 o 
  -5   1   6    66743.33    68673.72   1891.34 o 
  -3   1   6   105480.77   111855.95   2701.34 o 
  -1   1   6    11892.62    10401.15    282.54 o 
   1   1   6    73272.03    76540.61   1940.00 o 
   3   1   6    53582.63    54584.89   1239.65 o 
   5   1   6    66614.92    68819.37   1679.51 o 
   7   1   6    36178.31    34127.82    793.57 o 
   9   1   6    24535.97    23270.77    621.56 o 
  11   1   6    16151.43    15431.01    475.71 o 
  13   1   6    25680.02    23197.11    860.93 o 
  15   1   6    17398.62    16338.89    932.76 o 
  17   1   6    10835.58     8873.04    559.31 o 
 -20   2   6    22514.97    22964.28    854.04 o 
 -18   2   6    20388.98    21205.61    654.00 o 
 -16   2   6    26609.02    26311.81    784.68 o 
 -14   2   6    25544.16    24956.44    737.34 o 
 -12   2   6    49517.44    50549.88   1282.26 o 
 -10   2   6    38879.78    37895.00   1100.20 o 
  -8   2   6    77185.65    78062.38   1755.41 o 
  -6   2   6    48818.43    49106.15   1117.43 o 
  -4   2   6    38374.70    37382.00   1121.71 o 
  -2   2   6    78747.99    79380.77   1780.53 o 
   0   2   6    63487.00    65949.89   1478.68 o 
   2   2   6    58250.86    60801.82   1375.69 o 
   4   2   6    55230.71    57710.99   1306.60 o 
   6   2   6    43599.09    45208.65   1144.02 o 
   8   2   6    26670.35    24989.77   1001.02 o 
  10   2   6    44336.02    44806.11   1480.03 o 
  12   2   6    15718.58    15306.14    496.47 o 
  14   2   6    17018.61    16528.40    541.34 o 
  16   2   6     9857.67     9395.45    416.66 o 
  18   2   6    14642.00    14510.28   2201.43 o 
 -19   3   6    25446.70    25025.72    871.78 o 
 -17   3   6    29751.92    28621.64    974.46 o 
 -15   3   6    23484.09    22459.57    681.41 o 
 -13   3   6    11925.22    11529.30    343.22 o 
 -11   3   6    41553.00    39189.64   1101.62 o 
  -9   3   6    55721.41    52772.77   1500.43 o 
  -7   3   6    53872.45    51744.62   2558.22 o 
  -5   3   6    28783.81    29092.18    754.51 o 
  -3   3   6    49292.80    50507.77   1278.35 o 
  -1   3   6    52600.82    53963.71   1218.01 o 
   1   3   6   108231.02   116125.58   2589.66 o 
   3   3   6    16996.84    16027.71    430.91 o 
   5   3   6    16671.76    16046.10    483.06 o 
   7   3   6    31193.80    31426.50    816.13 o 
   9   3   6    44422.53    45893.52   1336.99 o 
  11   3   6    25351.12    25746.29    786.86 o 
  13   3   6    16702.10    16123.12    821.83 o 
  15   3   6    10065.64    10007.31    639.95 o 
  17   3   6    11586.25    12259.16    444.99 o 
 -18   4   6    16810.52    16402.62    605.45 o 
 -16   4   6    17411.29    16983.75    615.71 o 
 -14   4   6     7346.56     7201.00    298.72 o 
 -12   4   6    22555.38    20216.95    897.42 o 
 -10   4   6    29660.04    27473.62    727.34 o 
  -8   4   6    45224.24    43336.00   1367.89 o 
  -6   4   6    19470.33    18012.15    547.50 o 
  -4   4   6    15700.95    15386.08    447.67 o 
  -2   4   6    35793.27    36767.86    934.51 o 
   0   4   6    40840.44    42102.50   1101.01 o 
   2   4   6    37646.67    37376.92    949.26 o 
   4   4   6    19992.44    19996.89    535.83 o 
   6   4   6    17644.77    17824.41    560.88 o 
   8   4   6    21505.07    21807.89    679.06 o 
  10   4   6    35004.53    35556.08   1062.42 o 
  12   4   6     9463.19    10330.22    372.97 o 
  14   4   6     6161.91     5874.19    284.68 o 
  16   4   6     7001.90     6901.31    437.22 o 
 -17   5   6     8348.27     8310.52    441.23 o 
 -15   5   6    14302.45    13491.76    510.52 o 
 -13   5   6    10780.21    10071.86    394.98 o 
 -11   5   6    19265.38    18098.46   1072.30 o 
  -9   5   6    15138.07    13788.14    932.67 o 
  -7   5   6    19199.30    17635.86    696.16 o 
  -5   5   6    19736.46    18609.95    552.96 o 
  -3   5   6    22721.08    22379.21    597.02 o 
  -1   5   6    14576.45    12717.51    639.29 o 
   1   5   6    32811.92    33194.17    853.13 o 
   3   5   6    13247.84    13462.99    517.27 o 
   5   5   6    24206.42    24987.04    768.62 o 
   7   5   6    21178.57    21509.45    677.65 o 
   9   5   6    14557.81    14806.83    496.53 o 
  11   5   6     9571.18    10137.71    371.92 o 
  13   5   6    12841.51    13141.00    464.17 o 
 -14   6   6    12833.84    12551.91    518.28 o 
 -12   6   6    15475.64    15156.36    560.97 o 
 -10   6   6     7370.77     7154.93    302.75 o 
  -8   6   6    14657.39    14238.35    801.45 o 
  -6   6   6    22661.49    20488.88   1186.94 o 
  -4   6   6    31385.24    29536.49    854.75 o 
  -2   6   6    22906.75    22062.14    759.35 o 
   0   6   6    14107.76    13380.97    454.65 o 
   2   6   6    16855.92    17561.40    634.21 o 
   4   6   6    19460.00    20116.06    808.18 o 
   6   6   6    21230.61    21581.87    691.68 o 
   8   6   6     9218.60     9418.84    355.33 o 
  10   6   6     9721.84    10079.15    380.33 o 
  12   6   6     9200.71     9584.99    372.39 o 
 -11   7   6    17320.28    16998.96    629.72 o 
  -9   7   6     7642.33     7350.45    475.85 o 
  -7   7   6    12674.08    12426.19    472.35 o 
  -5   7   6    22650.15    22467.56   1305.70 o 
  -3   7   6    23143.97    23676.39    821.92 o 
  -1   7   6     7435.38     7422.55    411.75 o 
   1   7   6    12519.56    12632.63    484.00 o 
   3   7   6    16275.14    15921.55    601.13 o 
   5   7   6    24256.98    24277.48   1297.95 o 
   7   7   6    12669.68    12636.39    614.52 o 
   9   7   6     7278.77     7396.65    362.55 o 
  -6   8   6    10558.15    10328.40    522.31 o 
  -4   8   6    11630.54    12040.23    965.82 o 
  -2   8   6     9080.23     9365.38    804.10 o 
   0   8   6    10782.23    11374.46    604.10 o 
   2   8   6    10206.44    11359.99    617.31 o 
 -21   1   7     3854.16     3679.88    276.65 o 
 -19   1   7     1515.56     1598.97    174.28 o 
 -17   1   7      183.52      194.02     57.95 o 
 -15   1   7      625.47      544.34     68.80 o 
 -13   1   7     5476.90     5216.57    186.65 o 
 -11   1   7     6687.68     6410.05    174.43 o 
  -9   1   7      809.16      871.76     54.87 o 
  -7   1   7      528.43      614.06     52.53 o 
  -5   1   7     4183.72     3947.66    113.55 o 
  -3   1   7    22975.54    22821.28    579.83 o 
  -1   1   7     6778.05     6613.43    195.97 o 
   1   1   7     1566.42     1809.43     83.41 o 
   3   1   7       10.02        1.35     28.24 o 
   5   1   7     8303.68     8580.86    230.68 o 
   7   1   7     8949.27     8675.02    235.09 o 
   9   1   7     1611.50     1704.49     96.71 o 
  11   1   7      642.35      634.82     71.11 o 
  13   1   7     2041.24     2191.61    169.35 o 
  15   1   7     2932.67     3139.57    230.93 o 
  17   1   7     1283.78      864.20    200.00 o 
 -20   2   7     1389.24     1652.07    268.65 o 
 -18   2   7       49.61       51.29     55.10 o 
 -16   2   7      203.22      276.25     92.68 o 
 -14   2   7     1496.40     1493.88     87.24 o 
 -12   2   7     8091.80     8105.98    246.01 o 
 -10   2   7     2550.80     2856.82    112.94 o 
  -8   2   7     1333.29     1356.01     63.68 o 
  -6   2   7      273.64      318.92     41.21 o 
  -4   2   7     3779.43     3798.20    182.01 o 
  -2   2   7     5787.04     5687.92    172.52 o 
   0   2   7     5296.88     5755.96    159.35 o 
   2   2   7        4.38       31.28     26.13 o 
   4   2   7      359.62      331.36     40.62 o 
   6   2   7     8812.04     9090.10    300.55 o 
   8   2   7     2200.80     2179.51    121.87 o 
  10   2   7      212.89      281.61     97.30 o 
  12   2   7     1991.06     1919.73    145.00 o 
  14   2   7      702.32      695.11     91.21 o 
  16   2   7     3632.51     3299.99    227.76 o 
 -19   3   7      336.65      320.82     79.14 o 
 -17   3   7      850.56      890.14    145.19 o 
 -15   3   7     1233.14      970.57    123.25 o 
 -13   3   7      106.99      304.41    156.47 o 
 -11   3   7      198.17      168.14     46.06 o 
  -9   3   7     2506.87     2443.55    286.70 o 
  -7   3   7      833.09      683.11     66.53 o 
  -5   3   7     2960.99     3283.90    111.63 o 
  -3   3   7       33.24       39.99     24.82 o 
  -1   3   7      440.93      538.61     48.56 o 
   1   3   7     4648.36     4631.21    136.62 o 
   3   3   7      941.65      990.55     67.39 o 
   5   3   7       13.00       50.86     37.67 o 
   7   3   7      295.14      280.39     51.57 o 
   9   3   7     1445.59     1535.45    132.64 o 
  11   3   7      209.56      219.03     62.01 o 
  13   3   7       55.97      197.26     64.83 o 
  15   3   7      130.39      178.24     72.49 o 
 -18   4   7      400.90      331.17     81.25 o 
 -16   4   7      107.80       76.09     57.05 o 
 -14   4   7     3370.53     3218.59    175.86 o 
 -12   4   7     5605.47     5032.20    296.81 o 
 -10   4   7     1456.68     1156.25    267.99 o 
  -8   4   7      624.86      686.32    102.37 o 
  -6   4   7        3.79        1.33     30.16 o 
  -4   4   7     4799.29     4599.20    173.46 o 
  -2   4   7     5336.95     5238.79    210.01 o 
   0   4   7      346.40      348.56     38.70 o 
   2   4   7     1097.43     1255.03     76.27 o 
   4   4   7     2757.96     2628.41    116.54 o 
   6   4   7     2055.24     2190.90    175.09 o 
   8   4   7     2139.10     2453.07    169.51 o 
  10   4   7       47.65      116.06     51.37 o 
  12   4   7       42.64      129.07     65.34 o 
  14   4   7      158.34      365.30     87.24 o 
 -17   5   7      457.55      498.98     97.17 o 
 -15   5   7      107.79       41.96     61.63 o 
 -13   5   7       80.79        7.08     49.51 o 
 -11   5   7      564.53      591.00     82.50 o 
  -9   5   7        4.88        1.77     68.25 o 
  -7   5   7     2923.93     2843.13    134.34 o 
  -5   5   7      464.64      478.54     60.71 o 
  -3   5   7     1807.93     1921.14    146.43 o 
  -1   5   7      338.47      396.59     55.80 o 
   1   5   7     2858.62     2825.42    179.30 o 
   3   5   7     2615.79     2745.91    148.26 o 
   5   5   7      157.16      207.42     61.68 o 
   7   5   7      716.21      661.47     84.89 o 
   9   5   7      194.47      388.28     76.91 o 
  11   5   7     1955.52     2169.09    155.38 o 
  13   5   7        4.82       81.67     75.30 o 
 -14   6   7      243.27      230.41     76.19 o 
 -12   6   7       64.14       82.46     63.83 o 
 -10   6   7     1424.64     1395.76    121.37 o 
  -8   6   7     2017.71     1858.92    170.05 o 
  -6   6   7     2880.02     2988.29    174.82 o 
  -4   6   7      208.09      247.83    120.90 o 
  -2   6   7     1120.00     1192.54    105.06 o 
   0   6   7     2124.56     1991.49    112.70 o 
   2   6   7     2250.86     2570.92    168.85 o 
   4   6   7     1632.99     1543.99    152.72 o 
   6   6   7      650.34      669.55    108.61 o 
   8   6   7      158.71      157.17     79.80 o 
  10   6   7     2154.00     2187.23    247.57 o 
 -11   7   7      230.36      216.82     85.03 o 
  -9   7   7       81.36       -3.78     63.99 o 
  -7   7   7      762.14      549.65    145.58 o 
  -5   7   7      426.15      542.56    107.09 o 
  -3   7   7     1683.44     1653.80    132.94 o 
  -1   7   7      540.14      821.09    177.59 o 
   1   7   7      418.37      382.89     84.20 o 
   3   7   7       49.16       62.61     84.19 o 
   5   7   7       95.22      219.39     83.41 o 
   7   7   7      734.49      891.70    130.62 o 
  -4   8   7      123.77      149.26    208.74 o 
   0   8   7      940.02     1135.90    194.44 o 
 -20   0   8     8740.52     9961.01    730.17 o 
 -18   0   8    25928.92    27271.55   1186.11 o 
 -16   0   8    48516.33    48882.80   2035.96 o 
 -14   0   8    51011.23    55423.06   1791.72 o 
 -12   0   8    52891.13    58035.59   2379.86 o 
 -10   0   8    24670.59    24857.43    821.87 o 
  -8   0   8    75145.73    75926.39   2414.11 o 
  -6   0   8   147238.22   152556.11   4809.27 o 
  -4   0   8    51706.63    50539.15   1623.08 o 
  -2   0   8   105768.39   115984.66   3693.56 o 
   0   0   8    93598.35   103396.46   3282.40 o 
   2   0   8    86585.38    87416.79   4225.84 o 
   4   0   8   102328.23    94556.10   2997.23 o 
   6   0   8    59178.70    54143.96   2477.22 o 
   8   0   8    19658.52    18164.41   1103.08 o 
  10   0   8    21133.92    19021.78    839.32 o 
  12   0   8    38529.74    36989.30   1537.25 o 
  14   0   8    34925.94    33427.14   2218.85 o 
  16   0   8    15269.05    16567.70   1267.75 o 
 -21   1   8    11958.17    12606.93    630.68 o 
 -19   1   8    18205.41    19169.85    711.03 o 
 -17   1   8    17475.12    17943.21    553.24 o 
 -15   1   8    43457.89    44939.36   1275.48 o 
 -13   1   8    37007.79    37004.11   1056.56 o 
 -11   1   8    21005.64    21320.81    549.86 o 
  -9   1   8    48060.92    49779.89   1133.74 o 
  -7   1   8    61182.54    61967.71   1402.20 o 
  -5   1   8    71328.48    69921.03   1710.09 o 
  -3   1   8    58199.51    59336.30   1449.26 o 
  -1   1   8    23305.93    21840.87    567.69 o 
   1   1   8    39789.75    39153.86   1093.31 o 
   3   1   8    81517.63    82481.22   2905.64 o 
   5   1   8    48177.35    47560.71   1097.33 o 
   7   1   8    20723.50    19544.13    957.38 o 
   9   1   8    31520.29    29615.14   1249.51 o 
  11   1   8    42348.78    38937.53   1901.67 o 
  13   1   8    18025.10    17855.56   1196.51 o 
  15   1   8    19465.03    17623.96   1862.01 o 
  17   1   8     6968.17     7464.44    738.53 o 
 -20   2   8     9700.98    10738.80    549.02 o 
 -18   2   8    15515.95    14713.03   1141.43 o 
 -16   2   8     9604.96     9741.97    478.17 o 
 -14   2   8     9187.10     8910.98    307.03 o 
 -12   2   8    28539.21    29120.12    849.43 o 
 -10   2   8    20412.34    20139.87    531.87 o 
  -8   2   8    22600.23    22790.75    593.67 o 
  -6   2   8    30072.10    29969.11   1214.37 o 
  -4   2   8    10338.46     9198.63    262.85 o 
  -2   2   8    39464.82    38158.23    954.12 o 
   0   2   8    26048.65    22821.75   1016.36 o 
   2   2   8    11968.35    11793.34    305.19 o 
   4   2   8    15526.11    15563.41    391.54 o 
   6   2   8    24421.29    24228.95    727.70 o 
   8   2   8    18820.13    19008.87    576.38 o 
  10   2   8    15574.83    16467.04    605.43 o 
  12   2   8    10268.99    10720.13    429.38 o 
  14   2   8     7134.28     7776.77    346.06 o 
  16   2   8     7263.36     7330.39    719.38 o 
 -19   3   8    15174.69    15378.09    571.76 o 
 -17   3   8     6116.08     6406.66    280.81 o 
 -15   3   8     9799.68     9723.77    377.79 o 
 -13   3   8    13636.73    13665.33    443.43 o 
 -11   3   8    23473.73    23063.45    831.65 o 
  -9   3   8    29432.45    27414.36    960.38 o 
  -7   3   8     9146.83     8611.15    253.54 o 
  -5   3   8     5195.05     5107.74    298.88 o 
  -3   3   8    33742.33    33036.17    831.13 o 
  -1   3   8    48594.38    49253.04   1219.09 o 
   1   3   8    24322.30    24529.73    582.50 o 
   3   3   8    10948.26    11276.61    328.80 o 
   5   3   8     9384.70     9295.60    286.16 o 
   7   3   8    20749.12    20643.57    561.99 o 
   9   3   8    17609.68    18846.47    598.69 o 
  11   3   8     4611.97     4666.05    261.66 o 
  13   3   8     1683.38     1787.11    141.56 o 
  15   3   8    11012.94    10900.66    739.17 o 
 -18   4   8    18679.91    17673.72    649.41 o 
 -16   4   8     9832.61     9233.09    441.27 o 
 -14   4   8    12148.72    12154.16    458.77 o 
 -12   4   8    33417.16    34546.75   1474.89 o 
 -10   4   8    37266.48    34165.96   2173.49 o 
  -8   4   8    24651.96    23174.48    688.85 o 
  -6   4   8    26499.55    27028.78    692.23 o 
  -4   4   8    30791.88    30277.12    767.90 o 
  -2   4   8    43446.12    44063.81   1096.38 o 
   0   4   8    35070.47    35911.92   1014.12 o 
   2   4   8    24698.29    25596.89    744.13 o 
   4   4   8    16931.89    17091.47    526.31 o 
   6   4   8    28889.36    28805.97   1183.29 o 
   8   4   8    26217.14    19827.39   4740.47 o 
  10   4   8    25067.85    25037.38    782.68 o 
  12   4   8    12081.71    11876.88    477.33 o 
  14   4   8     6938.40     6877.49    540.41 o 
 -17   5   8    15336.75    15035.35    572.88 o 
 -15   5   8    22435.99    20824.77    901.56 o 
 -13   5   8    19094.00    17755.92   1555.73 o 
 -11   5   8    26640.59    24371.83    990.45 o 
  -9   5   8    34560.30    34499.96   1188.27 o 
  -7   5   8    36875.42    36542.26   1051.89 o 
  -5   5   8    29368.86    29078.45    845.87 o 
  -3   5   8    41904.71    42937.23   1075.66 o 
  -1   5   8    37123.07    36771.41   1161.53 o 
   1   5   8    29323.27    29061.34   1115.44 o 
   3   5   8    31734.78    33909.47   1158.59 o 
   5   5   8    27501.15    27549.25    971.35 o 
   7   5   8    32373.84    33281.52   1155.04 o 
   9   5   8    22554.18    23780.33    860.65 o 
  11   5   8    14382.72    14598.30    578.18 o 
 -14   6   8    20651.98    18891.24   1077.19 o 
 -12   6   8    12411.08    11324.23    708.84 o 
 -10   6   8    10899.47    10221.36    851.69 o 
  -8   6   8    15165.19    15126.26    557.68 o 
  -6   6   8    27425.68    27688.79    817.95 o 
  -4   6   8    23684.62    23010.52    797.89 o 
  -2   6   8    10795.50    10758.43    413.55 o 
   0   6   8    16668.40    17266.23    528.73 o 
   2   6   8    30638.75    30841.49   1067.41 o 
   4   6   8    22582.51    24133.25    872.69 o 
   6   6   8    18014.84    17478.78    829.87 o 
   8   6   8     6669.75     8253.07    406.75 o 
  10   6   8    12497.96    13124.28    542.08 o 
 -11   7   8     5494.63     5269.42    265.88 o 
  -9   7   8     5809.16     6471.20    391.19 o 
  -7   7   8    12871.98    13106.80    622.96 o 
  -5   7   8    11859.36    12156.93    581.52 o 
  -3   7   8    10684.12    10857.90    430.64 o 
  -1   7   8     3562.86     4216.48    303.01 o 
   1   7   8     6288.33     6709.27    311.79 o 
   3   7   8    14157.38    14464.24    571.35 o 
   5   7   8     6515.97     7003.79    348.05 o 
   7   7   8     3917.96     4215.16    551.14 o 
 -21   1   9        8.46      140.20    169.09 o 
 -19   1   9      650.37      801.03    152.32 o 
 -17   1   9      454.61      555.82     73.89 o 
 -15   1   9       73.98       92.97     45.60 o 
 -13   1   9      558.32      783.32     63.05 o 
 -11   1   9      286.28      258.18     46.66 o 
  -9   1   9     3038.69     2868.20    126.15 o 
  -7   1   9     2607.17     2519.51     99.53 o 
  -5   1   9     2364.91     2260.84    101.39 o 
  -3   1   9     3547.48     3874.59    144.42 o 
  -1   1   9      775.92      779.55     64.56 o 
   1   1   9     2480.00     2481.57     99.46 o 
   3   1   9      380.81      538.54     52.86 o 
   5   1   9      683.83      711.83     62.66 o 
   7   1   9      372.79      294.13     73.20 o 
   9   1   9    10371.62     9360.49    372.90 o 
  11   1   9     1406.65     1429.62    167.74 o 
  13   1   9      174.51      194.71     86.48 o 
  15   1   9       56.62      201.92     90.80 o 
 -20   2   9      135.48      237.66    110.74 o 
 -18   2   9     2779.92     2848.28    172.56 o 
 -16   2   9        8.72       50.68     51.98 o 
 -14   2   9     1008.44      987.94     88.90 o 
 -12   2   9      555.36      548.44     67.20 o 
 -10   2   9     1315.71     1323.69     82.17 o 
  -8   2   9     4711.85     4841.97    174.49 o 
  -6   2   9     3348.26     3217.23    162.24 o 
  -4   2   9      151.82       64.72     30.83 o 
  -2   2   9     4353.64     4649.26    157.55 o 
   0   2   9     4465.20     4153.65    178.41 o 
   2   2   9      791.82      833.07     96.99 o 
   4   2   9      430.24      432.81     63.70 o 
   6   2   9      268.23      308.58     55.27 o 
   8   2   9      104.08      159.02     48.05 o 
  10   2   9      737.19      750.19    102.90 o 
  12   2   9      200.16      344.60     79.39 o 
  14   2   9      316.70      342.37    118.58 o 
 -19   3   9        0.12       86.52     70.54 o 
 -17   3   9        7.51        6.22     59.95 o 
 -15   3   9       33.19      276.18    202.35 o 
 -13   3   9      143.92      222.78     99.01 o 
 -11   3   9       86.77       91.79     48.86 o 
  -9   3   9       16.64      -16.67     35.42 o 
  -7   3   9     1268.05     1213.03     77.90 o 
  -5   3   9     1503.29     1567.62     95.24 o 
  -3   3   9     1132.19     1215.63    117.20 o 
  -1   3   9      231.79      221.49     43.94 o 
   1   3   9       56.54       89.94     42.53 o 
   3   3   9        1.46      103.90     49.93 o 
   5   3   9     1816.56     1799.62    130.25 o 
   7   3   9     1423.09     1483.70    116.28 o 
   9   3   9     2563.39     2216.35    296.31 o 
  11   3   9      909.79     1084.08    112.14 o 
  13   3   9      939.20     1201.93    125.03 o 
  15   3   9       12.94       19.86     80.98 o 
 -18   4   9      171.35      275.57    119.29 o 
 -16   4   9     1021.87      813.84    143.23 o 
 -14   4   9      538.32      612.37    123.10 o 
 -12   4   9       82.90      141.76     53.31 o 
 -10   4   9     1279.21     1206.91     96.95 o 
  -8   4   9       21.09       66.65     54.25 o 
  -6   4   9     1366.41     1319.52     82.82 o 
  -4   4   9      458.94      410.16     86.32 o 
  -2   4   9      436.29      523.02     57.16 o 
   0   4   9     5522.98     5529.96    211.43 o 
   2   4   9     2015.37     1905.35    120.26 o 
   4   4   9        3.42       34.12     49.46 o 
   6   4   9      257.97      240.14     89.25 o 
   8   4   9     1580.25     1737.92    158.40 o 
  10   4   9      970.88     1063.42    131.43 o 
  12   4   9      319.83      518.72    104.96 o 
 -15   5   9      548.70      512.04    166.95 o 
 -13   5   9      422.62      527.28    128.38 o 
 -11   5   9      290.47      367.90     92.86 o 
  -9   5   9     2905.23     3140.55    173.52 o 
  -7   5   9       73.33       95.68     47.53 o 
  -5   5   9        2.33        7.81     41.79 o 
  -3   5   9      882.96      640.22    226.44 o 
  -1   5   9      182.99      164.88     47.34 o 
   1   5   9     3805.02     3980.99    174.16 o 
   3   5   9       99.50      298.45     79.23 o 
   5   5   9      839.95      918.54    125.67 o 
   7   5   9      963.80     1063.63    183.36 o 
   9   5   9      487.52      420.05    116.83 o 
  11   5   9     2514.40     2356.65    258.12 o 
 -14   6   9      850.99      999.92    176.34 o 
 -12   6   9      308.67      358.45     89.94 o 
 -10   6   9      715.86      654.73     96.89 o 
  -8   6   9       32.48       31.68     49.78 o 
  -6   6   9       64.14      143.73     60.44 o 
  -4   6   9     1030.84      965.82    109.62 o 
  -2   6   9       94.22      108.54    103.10 o 
   0   6   9      134.76      113.28     53.90 o 
   2   6   9       27.98       89.98     79.94 o 
   4   6   9      181.61      258.71     91.94 o 
   6   6   9       87.33      126.54     93.03 o 
   8   6   9      117.26      230.58     94.28 o 
  -9   7   9      548.87      351.38    158.19 o 
  -7   7   9      235.30      326.02    105.19 o 
  -5   7   9      175.89      398.66    101.91 o 
  -3   7   9      373.27      356.72     83.46 o 
  -1   7   9       75.10      271.29    126.54 o 
   1   7   9        3.91       96.37     79.78 o 
   3   7   9       33.13       30.92     91.10 o 
   5   7   9      100.58      110.25     96.65 o 
 -20   0  10     8147.48     8642.57    675.79 o 
 -18   0  10    30941.21    32751.91   1958.55 o 
 -16   0  10    56680.44    56752.50   3231.12 o 
 -14   0  10    22738.70    19426.34   1547.58 o 
 -12   0  10    27934.37    28102.30   1115.76 o 
 -10   0  10    35367.21    36473.63   1423.39 o 
  -8   0  10    79494.60    80070.16   3024.10 o 
  -6   0  10    55383.05    54551.10   2092.48 o 
  -4   0  10    21447.04    19235.83    800.49 o 
  -2   0  10    13630.97    12728.31    566.69 o 
   0   0  10    61368.67    67519.70   2178.66 o 
   2   0  10    87820.76    95598.50   3055.58 o 
   4   0  10    18830.83    18767.22    860.03 o 
   6   0  10    45334.90    45290.67   1537.37 o 
   8   0  10    31428.05    30649.56   1929.67 o 
  10   0  10    23876.79    22909.62   1106.73 o 
  12   0  10    29960.36    27457.52   2857.54 o 
  14   0  10    10210.25    12552.03    988.77 o 
 -19   1  10    17953.38    19089.49   1232.20 o 
 -17   1  10    22518.67    23520.40    855.40 o 
 -15   1  10    25673.51    26609.70    895.59 o 
 -13   1  10    16919.45    17756.88    524.98 o 
 -11   1  10    37744.95    33132.18   4349.55 o 
  -9   1  10    19464.63    19263.24    560.77 o 
  -7   1  10    63182.02    61010.33   1503.03 o 
  -5   1  10    56329.37    57239.33   1417.94 o 
  -3   1  10    25180.23    24381.74    634.02 o 
  -1   1  10    42068.07    42718.86   1071.82 o 
   1   1  10    47443.55    50188.11   1256.67 o 
   3   1  10    32733.07    32993.98   1262.33 o 
   5   1  10    40266.05    37843.85   1152.07 o 
   7   1  10     4285.79     4329.63    171.79 o 
   9   1  10    19515.93    18385.22    584.59 o 
  11   1  10    30968.70    29080.19   1370.13 o 
  13   1  10    12151.62    13045.48    537.97 o 
  15   1  10     6991.54     7236.61    556.70 o 
 -20   2  10     7715.59     7750.95    616.88 o 
 -18   2  10    10039.82    10937.86    863.72 o 
 -16   2  10    15065.66    15450.28   1070.09 o 
 -14   2  10     8929.84     9480.91    330.04 o 
 -12   2  10    25812.47    25471.76    759.10 o 
 -10   2  10    20111.35    19858.40    534.73 o 
  -8   2  10    18424.37    18153.10    552.36 o 
  -6   2  10    21793.20    21859.85    573.12 o 
  -4   2  10    37291.36    38241.68    959.76 o 
  -2   2  10    27704.58    26797.95    693.77 o 
   0   2  10    27300.66    26094.16    684.39 o 
   2   2  10    25803.88    24847.18    844.41 o 
   4   2  10     7043.77     6600.37    264.91 o 
   6   2  10    29784.26    30220.79    991.20 o 
   8   2  10    16246.42    16327.55    569.15 o 
  10   2  10     8018.33     8524.03    367.86 o 
  12   2  10    11926.16    12567.98    501.66 o 
  14   2  10    10052.58    10155.38    789.37 o 
 -19   3  10     9234.69     9933.25    966.53 o 
 -17   3  10     4384.35     4521.25    231.85 o 
 -15   3  10    11640.42    12456.53    425.72 o 
 -13   3  10    23356.14    23888.72    726.59 o 
 -11   3  10    33607.28    34714.03   1011.25 o 
  -9   3  10    10765.58    10934.79    361.38 o 
  -7   3  10    16947.29    16024.92    604.72 o 
  -5   3  10    14107.42    13328.28    509.50 o 
  -3   3  10    29039.72    27243.73   1041.04 o 
  -1   3  10    30313.04    28844.25    876.59 o 
   1   3  10    12992.38    12270.98    659.45 o 
   3   3  10     8195.62     7892.72    291.20 o 
   5   3  10    37421.22    37970.43   1099.03 o 
   7   3  10    29450.15    29109.38    862.36 o 
   9   3  10    17071.20    18898.85    699.41 o 
  11   3  10     6070.39     6415.48    312.14 o 
  13   3  10     6158.92     6907.17    460.38 o 
 -18   4  10     9615.08     9857.28    413.11 o 
 -16   4  10    11677.27    12037.08    503.55 o 
 -14   4  10    13471.62    13943.23    523.99 o 
 -12   4  10    34768.82    34136.47   1005.52 o 
 -10   4  10    26829.95    25091.33   1287.22 o 
  -8   4  10    10348.57    10177.73    524.04 o 
  -6   4  10    20756.90    20656.53    553.24 o 
  -4   4  10    50180.39    49349.40   1794.81 o 
  -2   4  10    35948.03    35528.75   1432.76 o 
   0   4  10    19334.93    19398.55    593.74 o 
   2   4  10    20706.76    20463.75    628.68 o 
   4   4  10    19849.80    19424.32    605.66 o 
   6   4  10    28458.35    30735.40   1315.85 o 
   8   4  10    14785.19    14511.65    570.00 o 
  10   4  10    10881.00    11410.20    489.25 o 
  12   4  10     9561.88     9436.95    424.51 o 
 -15   5  10    18325.46    18688.62    688.73 o 
 -13   5  10    17798.21    17274.91    634.24 o 
 -11   5  10    16491.60    16199.67    808.10 o 
  -9   5  10    23448.55    22658.98    861.53 o 
  -7   5  10    34209.38    32361.51    949.55 o 
  -5   5  10    14635.88    14233.56    454.41 o 
  -3   5  10    29663.72    29687.80    977.29 o 
  -1   5  10    25807.69    25920.18    767.73 o 
   1   5  10    23939.06    24793.86   1280.40 o 
   3   5  10    16661.94    17710.52    675.29 o 
   5   5  10    16255.51    16766.61    754.06 o 
   7   5  10    18016.86    18264.87    703.25 o 
   9   5  10    12905.23    14576.70    591.90 o 
 -12   6  10     9162.54     8968.02    382.46 o 
 -10   6  10    14965.83    14980.72    563.89 o 
  -8   6  10    16085.79    16896.50    539.61 o 
  -6   6  10    20807.95    21132.03    757.33 o 
  -4   6  10    13143.33    13328.73    510.58 o 
  -2   6  10     7223.00     7205.65    318.28 o 
   0   6  10    12187.56    12348.17    412.80 o 
   2   6  10    20499.94    20970.56    783.99 o 
   4   6  10    14868.93    14690.72    597.58 o 
   6   6  10     6289.53     6807.25    349.76 o 
   8   6  10     5380.39     5801.33    373.28 o 
  -7   7  10    13346.39    13321.83    639.84 o 
  -5   7  10     3338.51     4024.95    254.47 o 
  -3   7  10     8554.71     8373.15    367.85 o 
  -1   7  10     4714.38     6181.11    417.68 o 
   1   7  10    11078.67    11783.67    497.76 o 
   3   7  10    12100.93    13050.32    555.41 o 
 -19   1  11     2659.94     3297.60    286.28 o 
 -17   1  11      555.46      768.10    109.01 o 
 -15   1  11      252.64      276.86     75.96 o 
 -13   1  11     2082.11     2270.03    128.90 o 
 -11   1  11     5464.92     5052.98    323.91 o 
  -9   1  11     2653.27     2503.93    134.33 o 
  -7   1  11     4450.69     4120.15    173.67 o 
  -5   1  11     1490.89     1346.48     99.93 o 
  -3   1  11     4557.32     4288.70    184.74 o 
  -1   1  11     9958.78     9584.86    288.57 o 
   1   1  11     2624.61     2919.15    132.32 o 
   3   1  11        2.67       44.06     42.81 o 
   5   1  11      258.12      396.26     73.27 o 
   7   1  11     1697.00     1653.08    123.06 o 
   9   1  11     3953.90     3929.20    322.02 o 
  11   1  11      605.27      723.22    202.72 o 
  13   1  11       11.65       29.16     83.43 o 
 -18   2  11     2525.42     2903.47    197.26 o 
 -16   2  11       69.46       80.45     67.73 o 
 -14   2  11      143.16      129.51     63.52 o 
 -12   2  11     1649.40     1743.78    138.37 o 
 -10   2  11    10506.49    10213.28    342.55 o 
  -8   2  11       12.44       22.69     38.60 o 
  -6   2  11     2438.57     2370.09    116.44 o 
  -4   2  11      176.34      240.96     56.91 o 
  -2   2  11     3977.69     3847.03    150.32 o 
   0   2  11     7563.97     7510.40    244.81 o 
   2   2  11     1610.12     1760.62    114.92 o 
   4   2  11        3.95       -9.87     51.11 o 
   6   2  11     6774.67     6663.35    258.98 o 
   8   2  11     1050.38     1186.33    112.77 o 
  10   2  11      587.73      716.87    114.19 o 
  12   2  11      212.18       93.73    168.38 o 
 -17   3  11      150.15      245.31    104.37 o 
 -15   3  11     3306.38     3456.95    415.19 o 
 -13   3  11       52.47       64.69     55.11 o 
 -11   3  11      430.25      481.89     70.36 o 
  -9   3  11     4639.80     4700.88    256.59 o 
  -7   3  11      130.06      219.99     56.61 o 
  -5   3  11     2000.92     1929.39    104.96 o 
  -3   3  11     2070.47     2036.65    122.47 o 
  -1   3  11       86.92       99.63     43.79 o 
   1   3  11      951.62     1014.67    101.65 o 
   3   3  11      429.34      494.80     95.25 o 
   5   3  11     2593.69     2293.06    174.93 o 
   7   3  11      559.32      471.12    100.70 o 
   9   3  11       92.51       60.12     78.97 o 
  11   3  11      408.69      510.28    108.04 o 
  13   3  11     1376.01     1441.87    216.72 o 
 -16   4  11      381.37      418.45     93.50 o 
 -14   4  11     1065.73     1181.81    114.15 o 
 -12   4  11     2905.77     2697.72    153.95 o 
 -10   4  11     1605.04     1611.21    118.09 o 
  -8   4  11     3486.03     3163.99    178.65 o 
  -6   4  11        9.57       13.70     40.61 o 
  -4   4  11      476.85      387.36     59.12 o 
  -2   4  11     5155.68     4966.28    245.04 o 
   0   4  11      913.25     1024.54    101.18 o 
   2   4  11     5068.60     4730.68    217.74 o 
   4   4  11      793.78      894.69    105.29 o 
   6   4  11      160.46      192.28     88.95 o 
   8   4  11     7508.39     6789.71    330.22 o 
  10   4  11      661.08      904.94    161.24 o 
 -15   5  11       85.31      152.57     90.30 o 
 -13   5  11      649.23      710.31    102.40 o 
 -11   5  11      638.00      639.14     85.49 o 
  -9   5  11     1777.21     1615.95    123.17 o 
  -7   5  11     2143.90     2199.39    173.17 o 
  -5   5  11        6.33       27.01     53.48 o 
  -3   5  11      625.38      828.38     91.53 o 
  -1   5  11      634.51      610.69     82.66 o 
   1   5  11      563.11      622.41     96.40 o 
   3   5  11     1231.02     1479.01    167.30 o 
   5   5  11      369.75      377.16    104.66 o 
   7   5  11      474.43      522.38    118.67 o 
   9   5  11     1320.27     1746.69    385.62 o 
 -12   6  11      504.20      473.43    109.32 o 
 -10   6  11       45.75       37.82     70.63 o 
  -8   6  11       69.22       65.52     69.63 o 
  -6   6  11     3928.47     3626.58    211.93 o 
  -4   6  11     1225.97     1266.24    145.82 o 
  -2   6  11      255.32      412.54     87.15 o 
   0   6  11     1097.84     1431.96    177.99 o 
   2   6  11     1142.82     1611.57    177.45 o 
   4   6  11      812.02     1167.76    164.95 o 
   6   6  11      403.54      368.06    127.86 o 
  -5   7  11      115.10      230.64    137.03 o 
  -3   7  11      278.63      300.86     99.39 o 
  -1   7  11      862.30      908.49    310.14 o 
 -18   0  12     8929.88     9904.08    749.43 o 
 -16   0  12    11397.13    11979.62    846.30 o 
 -14   0  12    13468.53    14479.91    637.03 o 
 -12   0  12      663.32      608.81     99.47 o 
 -10   0  12    41833.54    41965.96   1648.54 o 
  -8   0  12    43955.98    41651.79   1640.02 o 
  -6   0  12    14396.19    13494.86    606.79 o 
  -4   0  12    10668.58     9973.66    481.08 o 
  -2   0  12    14496.46    14320.03    918.24 o 
   0   0  12    22640.30    22886.54    951.76 o 
   2   0  12    33317.16    36587.26   1723.33 o 
   4   0  12      787.43     1250.95    179.57 o 
   6   0  12     5529.38     6008.61    465.49 o 
   8   0  12    16109.13    16053.92   1010.01 o 
  10   0  12    14017.13    12659.94    840.64 o 
  12   0  12     4864.25     4543.05    431.36 o 
 -19   1  12    15771.33    16334.49    906.91 o 
 -17   1  12    20484.14    22343.94    788.21 o 
 -15   1  12    13286.69    13925.87    570.62 o 
 -13   1  12     7537.18     7755.57    327.24 o 
 -11   1  12    39448.77    39801.08   1114.83 o 
  -9   1  12    16993.57    17159.56    523.61 o 
  -7   1  12    18732.35    18058.07    548.81 o 
  -5   1  12    18817.17    17631.40    536.97 o 
  -3   1  12    16542.64    16019.27    507.66 o 
  -1   1  12    28490.16    27772.64   1647.84 o 
   1   1  12    22514.25    23551.04    693.92 o 
   3   1  12    31279.39    33084.00   1276.35 o 
   5   1  12     9167.61     9822.54    394.88 o 
   7   1  12    17838.47    17653.90   1053.45 o 
   9   1  12    12640.02    13220.18    807.98 o 
  11   1  12    13109.26    12909.13   1250.24 o 
  13   1  12     7911.49     6997.83    561.08 o 
 -18   2  12    12223.76    13338.57    675.33 o 
 -16   2  12    21199.66    22535.98    805.12 o 
 -14   2  12    40766.78    40831.37   1359.08 o 
 -12   2  12    14448.69    14821.88    554.94 o 
 -10   2  12    39509.56    41460.07   1360.34 o 
  -8   2  12    25929.73    25997.26    756.82 o 
  -6   2  12    27540.36    27859.86    802.21 o 
  -4   2  12    45578.35    45931.27   1269.97 o 
  -2   2  12    39761.54    39293.76   1995.90 o 
   0   2  12    21570.22    21750.31    588.58 o 
   2   2  12    51405.26    52157.80   1476.24 o 
   4   2  12    22314.28    21310.87    744.72 o 
   6   2  12    32936.67    31243.61   1110.25 o 
   8   2  12    22439.14    21964.81   1095.16 o 
  10   2  12    14286.34    14561.91    990.15 o 
  12   2  12    11852.01    12031.98   1334.31 o 
 -17   3  12     9308.66    10658.77    801.74 o 
 -15   3  12    26316.64    26390.71    923.97 o 
 -13   3  12    27494.79    28630.01    983.80 o 
 -11   3  12    31237.03    32297.37   1599.46 o 
  -9   3  12    15527.54    16337.75    659.38 o 
  -7   3  12    37542.31    37724.87   1061.46 o 
  -5   3  12    53727.70    55750.90   1392.13 o 
  -3   3  12    39499.14    40195.82   1028.64 o 
  -1   3  12    28656.61    24255.09   2536.12 o 
   1   3  12    15025.66    13691.63    455.04 o 
   3   3  12    26164.35    23782.65    941.45 o 
   5   3  12    27474.63    26260.60    798.84 o 
   7   3  12    30424.67    29474.66   1049.76 o 
   9   3  12     9996.43    10323.80    447.75 o 
  11   3  12    12450.38    11897.84    555.38 o 
 -16   4  12     8845.68     8320.51    433.42 o 
 -14   4  12    20348.16    21130.90    760.13 o 
 -12   4  12    16968.75    16732.75    615.55 o 
 -10   4  12    16384.08    15799.49    510.03 o 
  -8   4  12     5992.30     5976.22    379.58 o 
  -6   4  12    16620.68    16513.58   1287.22 o 
  -4   4  12    27484.12    25045.01   1304.11 o 
  -2   4  12    24514.80    22345.32   1044.38 o 
   0   4  12     2951.16     3013.27    258.60 o 
   2   4  12    18115.65    17005.97    554.24 o 
   4   4  12    22584.37    21230.62    672.50 o 
   6   4  12    16135.00    15037.80   1087.06 o 
   8   4  12     6661.42     6427.18    338.79 o 
  10   4  12     5602.17     5433.46    370.40 o 
 -13   5  12     6931.73     6922.01    315.41 o 
 -11   5  12     6215.20     6319.44    313.84 o 
  -9   5  12     7877.20     7413.72    309.84 o 
  -7   5  12    12998.39    12453.23    618.45 o 
  -5   5  12     7536.83     7355.43    500.13 o 
  -3   5  12     5417.41     5191.63    320.26 o 
  -1   5  12    11724.34    10629.47    480.97 o 
   1   5  12    11191.91    10413.19    512.53 o 
   3   5  12     6572.05     6245.52    332.92 o 
   5   5  12     5315.35     5683.52    326.87 o 
   7   5  12     7183.05     7264.73    371.93 o 
 -10   6  12    11617.63    11329.45    505.99 o 
  -8   6  12    10236.70    10000.73    604.91 o 
  -6   6  12    10802.62    10569.09    441.01 o 
  -4   6  12     3618.37     4070.59    248.94 o 
  -2   6  12    14198.76    14458.16    670.52 o 
   0   6  12     6799.37     6918.76    352.01 o 
   2   6  12     9865.04    10073.00    499.18 o 
   4   6  12     7305.91     6914.35    373.14 o 
 -17   1  13      399.90      483.34     98.75 o 
 -15   1  13      165.76      330.34     93.15 o 
 -13   1  13     1269.31     1443.55    114.63 o 
 -11   1  13      322.27      323.42     68.89 o 
  -9   1  13     2008.89     1808.66    131.35 o 
  -7   1  13     3862.93     3803.43    181.86 o 
  -5   1  13        4.17       31.19     53.70 o 
  -3   1  13      963.03      922.38     96.34 o 
  -1   1  13       20.17       83.02     55.79 o 
   1   1  13        3.98      -42.52     50.17 o 
   3   1  13      644.52      741.79    108.39 o 
   5   1  13        0.43       47.72     72.13 o 
   7   1  13      554.10      640.58    130.76 o 
   9   1  13      288.97      338.91    114.00 o 
  11   1  13      961.81      806.36    218.37 o 
 -18   2  13     1116.48     1442.75    189.32 o 
 -16   2  13       10.93      147.19     97.45 o 
 -14   2  13     1011.29     1118.43    132.76 o 
 -12   2  13      480.36      312.28     82.59 o 
 -10   2  13     2663.21     2506.04    210.33 o 
  -8   2  13      784.94      817.16     91.54 o 
  -6   2  13     1075.00     1053.50     99.62 o 
  -4   2  13      192.27      277.98     61.45 o 
  -2   2  13     1063.02     1055.25    103.18 o 
   0   2  13      151.40      245.81     66.30 o 
   2   2  13     7212.31     6969.44    455.58 o 
   4   2  13      826.02     1024.16    127.67 o 
   6   2  13      902.45      671.16    114.00 o 
   8   2  13      249.58      234.99    135.34 o 
  10   2  13     1480.70     1594.60    285.50 o 
 -17   3  13      315.94      346.16    156.74 o 
 -15   3  13      264.51      359.12    114.15 o 
 -13   3  13      478.23      489.28     96.10 o 
 -11   3  13       26.94      -51.27     66.47 o 
  -9   3  13      580.67      599.56     95.77 o 
  -7   3  13      657.32      742.91     87.63 o 
  -5   3  13      242.87      320.83     69.53 o 
  -3   3  13      161.95      171.08     58.82 o 
  -1   3  13     2237.72     2184.25    167.74 o 
   1   3  13      449.37      375.34     80.31 o 
   3   3  13      182.85      171.46     73.74 o 
   5   3  13       94.97       63.13     66.15 o 
   7   3  13      351.87      324.37    174.66 o 
   9   3  13      331.42      447.87    119.48 o 
 -14   4  13      681.34      873.75    128.69 o 
 -12   4  13      863.71      822.40    114.72 o 
 -10   4  13      100.92       74.09     88.02 o 
  -8   4  13       18.46       20.17     61.83 o 
  -6   4  13      116.31      222.61     62.38 o 
  -4   4  13       49.72      103.03     61.87 o 
  -2   4  13      426.49      379.49     78.85 o 
   0   4  13      877.35      952.46    110.72 o 
   2   4  13      383.03      322.68     85.17 o 
   4   4  13       79.79       88.74     74.01 o 
   6   4  13      169.93       32.93     93.64 o 
   8   4  13       35.08      109.31    107.55 o 
 -13   5  13      372.39      296.88    121.45 o 
 -11   5  13      336.50      386.91     95.46 o 
  -9   5  13      528.97      444.17    152.42 o 
  -7   5  13     1048.95     1099.57    185.07 o 
  -5   5  13       20.17       30.96     72.43 o 
  -3   5  13      218.60      320.66    101.59 o 
  -1   5  13     1845.76     1635.27    173.83 o 
   1   5  13     1637.14     1640.72    144.59 o 
   3   5  13      122.42       50.28     89.20 o 
   5   5  13      218.35      244.58    111.93 o 
  -8   6  13       11.07      101.20     83.34 o 
  -6   6  13      121.00      396.46    219.98 o 
  -4   6  13       10.99       50.01     83.28 o 
  -2   6  13     1639.81     1720.68    170.60 o 
   0   6  13        2.16      224.25    116.25 o 
   2   6  13      174.83      368.06    136.57 o 
 -18   0  14     8206.32     8159.65    701.28 o 
 -16   0  14     4639.96     5641.43    555.42 o 
 -14   0  14    11566.19    11425.31    547.61 o 
 -12   0  14     7315.04     7210.75    386.25 o 
 -10   0  14    11592.89    11348.58    547.25 o 
  -8   0  14    15267.96    13494.21    630.15 o 
  -6   0  14     6472.89     6163.90    697.32 o 
  -4   0  14     5602.81     4931.80    304.52 o 
  -2   0  14    27689.99    26599.45   1108.47 o 
   0   0  14    31401.94    30336.15   1242.78 o 
   2   0  14     6598.14     7060.76    405.31 o 
   4   0  14     8728.61     9546.77    477.94 o 
   6   0  14     6777.66     7579.03    586.01 o 
   8   0  14    15213.94    16686.38   1064.11 o 
  10   0  14    14533.83    15935.81   1037.77 o 
 -17   1  14    11307.26    12299.17    576.65 o 
 -15   1  14     5618.10     6534.10    372.67 o 
 -13   1  14    14512.38    15285.54    493.73 o 
 -11   1  14    26290.44    26036.04    777.09 o 
  -9   1  14    28513.79    28032.19    827.05 o 
  -7   1  14    13157.71    12096.27    407.07 o 
  -5   1  14    10849.25    10401.55    366.13 o 
  -3   1  14    29495.85    26419.43    776.42 o 
  -1   1  14    20804.55    21381.44    645.03 o 
   1   1  14    12272.04    13618.36    441.13 o 
   3   1  14    15486.68    16541.93    603.57 o 
   5   1  14     8347.73     8794.90    463.65 o 
   7   1  14    17580.94    19914.60    865.97 o 
   9   1  14    12725.04    12581.66    768.84 o 
 -16   2  14    16005.37    16472.88    635.97 o 
 -14   2  14    30956.73    31868.92   1098.38 o 
 -12   2  14    20111.63    20327.52    736.37 o 
 -10   2  14    19805.30    19463.76    602.28 o 
  -8   2  14    32222.80    33034.49    951.92 o 
  -6   2  14    32767.28    32115.43    925.04 o 
  -4   2  14    22821.49    23282.54    695.46 o 
  -2   2  14    23583.37    23684.61    709.07 o 
   0   2  14    20906.68    21499.31    846.16 o 
   2   2  14    17402.94    17922.65    741.16 o 
   4   2  14    30301.89    32179.57   1083.54 o 
   6   2  14    14221.95    15779.53    596.65 o 
   8   2  14    11017.29    10831.36    724.60 o 
  10   2  14    14511.71    14352.54    978.57 o 
 -15   3  14    26839.77    28617.50   1005.52 o 
 -13   3  14    19465.43    20275.33    759.15 o 
 -11   3  14     9453.92     9663.93    401.31 o 
  -9   3  14    12403.78    12647.77    487.10 o 
  -7   3  14    28006.71    28888.16   1587.74 o 
  -5   3  14    33769.13    34425.69   1047.82 o 
  -3   3  14    20714.67    21222.46    708.44 o 
  -1   3  14    14919.73    14941.32    558.63 o 
   1   3  14    18850.56    18651.76    683.65 o 
   3   3  14    28186.48    28352.63    979.79 o 
   5   3  14    16082.57    15453.11    590.77 o 
   7   3  14    10017.69     9327.91    521.33 o 
 -14   4  14    12522.70    13274.51    594.16 o 
 -12   4  14    10368.93    10455.88    474.84 o 
 -10   4  14     7821.97     7494.94    335.65 o 
  -8   4  14    12263.23    11596.85    456.37 o 
  -6   4  14    17201.96    17237.95    655.32 o 
  -4   4  14    14100.60    13163.57    504.49 o 
  -2   4  14     9587.87     8549.33    488.69 o 
   0   4  14     5645.94     5712.44    287.81 o 
   2   4  14    10037.29     9427.85    640.92 o 
   4   4  14    18363.01    16652.02    635.39 o 
   6   4  14     7754.50     7273.00    851.96 o 
 -11   5  14     7251.17     6868.03    804.16 o 
  -9   5  14     6705.68     6427.65    309.94 o 
  -7   5  14     8693.99     7995.25    770.82 o 
  -5   5  14    10101.80     8729.30    838.23 o 
  -3   5  14     3276.30     3027.94    203.45 o 
  -1   5  14     8322.77     7459.67    684.19 o 
   1   5  14     9467.53     8511.83    495.19 o 
   3   5  14     6180.25     5742.26    354.29 o 
 -17   1  15     4167.48     4416.65    274.73 o 
 -15   1  15      203.03      334.67    107.82 o 
 -13   1  15      106.25      106.91     92.11 o 
 -11   1  15      325.21      400.66     88.01 o 
  -9   1  15     3515.09     3374.73    189.79 o 
  -7   1  15     3289.27     3006.10    177.07 o 
  -5   1  15       47.61       35.69     64.78 o 
  -3   1  15      271.33      268.68     73.55 o 
  -1   1  15     4928.12     4534.86    203.72 o 
   1   1  15     4071.02     4151.02    197.74 o 
   3   1  15      693.20      712.55    113.57 o 
   5   1  15       25.07      -15.75     93.30 o 
   7   1  15      448.77      744.54    149.11 o 
   9   1  15     2321.49     2617.92    255.76 o 
 -16   2  15      165.77      293.25    111.48 o 
 -14   2  15        2.70      176.20     93.85 o 
 -12   2  15      746.05      742.49    122.32 o 
 -10   2  15     3107.42     3193.11    209.27 o 
  -8   2  15     1905.97     2048.28    142.98 o 
  -6   2  15      506.94      531.74     85.61 o 
  -4   2  15        1.54       71.32     62.26 o 
  -2   2  15       86.31      150.51     69.47 o 
   0   2  15     4024.57     4115.28    303.17 o 
   2   2  15     1543.45     1493.19    175.30 o 
   4   2  15        4.45      -37.77     79.21 o 
   6   2  15        5.23       20.17     89.22 o 
   8   2  15      407.72      428.06    136.07 o 
 -15   3  15      610.22      658.85    131.17 o 
 -13   3  15      669.37      903.29    130.42 o 
 -11   3  15      325.11      478.48    127.55 o 
  -9   3  15       98.52      109.01     76.29 o 
  -7   3  15        4.18       30.17     54.63 o 
  -5   3  15     1507.19     1469.19    126.44 o 
  -3   3  15     1316.25     1369.17    140.53 o 
  -1   3  15      125.59       56.63     77.59 o 
   1   3  15      104.54      196.07     94.27 o 
   3   3  15      500.48      415.51    104.81 o 
   5   3  15      344.84      423.17    109.60 o 
   7   3  15      115.72     -168.91    114.71 o 
 -12   4  15      205.51      158.79     90.61 o 
 -10   4  15     1391.32     1851.94    167.71 o 
  -8   4  15     3174.64     2919.55    202.00 o 
  -6   4  15      357.14      315.67     85.44 o 
  -4   4  15      307.31      305.47     85.40 o 
  -2   4  15     1208.38     1212.76    157.23 o 
   0   4  15      571.84      633.64    183.73 o 
   2   4  15     1956.90     1727.83    195.10 o 
   4   4  15      288.86      203.44    139.12 o 
  -9   5  15     1154.77     1116.37    167.26 o 
  -7   5  15        1.98     -153.56    145.30 o 
  -5   5  15      663.69      663.73    202.79 o 
  -3   5  15       32.34       98.00     82.52 o 
  -1   5  15        1.57      -22.62     82.33 o 
   1   5  15      363.75      393.18    119.57 o 
 -16   0  16     7485.99     8808.26    787.39 o 
 -14   0  16    22690.26    22556.97   1001.65 o 
 -12   0  16    36194.02    34653.90   1887.04 o 
 -10   0  16    26519.74    24205.14   1066.39 o 
  -8   0  16     9015.37     8660.59   1169.47 o 
  -6   0  16    27052.83    24481.71   1103.05 o 
  -4   0  16    17727.25    17591.31    793.61 o 
  -2   0  16    35120.93    33593.03   1677.31 o 
   0   0  16    22207.39    22139.68    949.37 o 
   2   0  16    10777.35    11574.61    557.59 o 
   4   0  16    13551.81    14937.42    976.30 o 
   6   0  16    25613.07    27829.61   1645.58 o 
 -15   1  16    11260.26    11578.96    660.34 o 
 -13   1  16    13288.53    13849.54    480.58 o 
 -11   1  16    20074.49    20301.20    648.67 o 
  -9   1  16    17510.04    16760.16    551.63 o 
  -7   1  16    11273.49    10188.66    370.43 o 
  -5   1  16    15536.31    15144.99    622.40 o 
  -3   1  16    26915.26    24791.09    743.77 o 
  -1   1  16    20365.84    19050.03    592.51 o 
   1   1  16     9652.45     9913.18    409.64 o 
   3   1  16    12732.91    14163.33    541.59 o 
   5   1  16    11377.49    12475.28    602.28 o 
   7   1  16    17512.34    19456.55    866.58 o 
 -14   2  16     8365.89     8625.43    403.42 o 
 -12   2  16     7791.51     8354.59    382.81 o 
 -10   2  16    10281.75    11080.59    393.23 o 
  -8   2  16     7613.79     7825.83    304.37 o 
  -6   2  16    22301.41    20455.62    638.01 o 
  -4   2  16     6470.76     7103.74    290.71 o 
  -2   2  16     9257.11     9829.25    960.60 o 
   0   2  16     9753.84    10262.11    804.44 o 
   2   2  16     9725.09    10447.13    435.20 o 
   4   2  16     7308.58     8451.53    540.91 o 
   6   2  16     7389.05     8654.91    389.79 o 
 -13   3  16     5715.26     6706.04    338.77 o 
 -11   3  16     4699.25     5338.48    416.87 o 
  -9   3  16    11160.95    11328.39    569.60 o 
  -7   3  16    15036.44    16329.05    659.86 o 
  -5   3  16     7862.39     8088.31    505.21 o 
  -3   3  16     3863.13     4641.76    548.85 o 
  -1   3  16     5558.54     6096.40    307.41 o 
   1   3  16    11232.33    12018.49    508.65 o 
   3   3  16    14192.32    14376.94    595.96 o 
   5   3  16     3232.64     3271.31    238.39 o 
 -10   4  16    12368.11    12161.04    495.55 o 
  -8   4  16    10874.77    10791.92    452.57 o 
  -6   4  16    19286.57    19362.96    761.38 o 
  -4   4  16     7913.58     7847.57    354.70 o 
  -2   4  16     7561.75     7288.07    344.16 o 
   0   4  16    10656.70    10507.56    454.03 o 
   2   4  16    13946.78    13516.22    654.85 o 
 -13   1  17        0.05       72.10    100.85 o 
 -11   1  17      934.26      815.46    116.96 o 
  -9   1  17      732.91      723.75    113.66 o 
  -7   1  17      156.79      184.67     79.72 o 
  -5   1  17      499.07      356.67     87.36 o 
  -3   1  17       60.60      125.60     69.63 o 
  -1   1  17     1172.31     1242.55    131.23 o 
   1   1  17      163.56      143.94     87.48 o 
   3   1  17      390.78      452.20    107.58 o 
   5   1  17      258.96      298.00    144.73 o 
 -12   2  17       80.30       44.81    104.64 o 
 -10   2  17     1200.78     1361.70    138.26 o 
  -8   2  17       10.34      -79.11     67.64 o 
  -6   2  17      624.61      820.37    182.20 o 
  -4   2  17      130.16      220.42     77.24 o 
  -2   2  17      359.74      336.07    101.75 o 
   0   2  17      359.01      351.89    114.05 o 
   2   2  17       90.62      104.66     96.25 o 
   4   2  17     1018.09     1127.07    152.13 o 
 -11   3  17       27.86      120.70    145.86 o 
  -9   3  17        7.19      -36.11     91.49 o 
  -7   3  17       68.31       30.98     91.61 o 
  -5   3  17       22.05       -1.01     81.96 o 
  -3   3  17        5.20      -56.26     81.29 o 
  -1   3  17       67.38      152.73    101.82 o 
   1   3  17        3.40      -35.06     98.74 o 
  -6   4  17       38.21      -25.92     93.39 o 
  -4   4  17      262.59      294.34    109.37 o 
 -12   0  18    17930.53    18157.19    885.16 o 
 -10   0  18    16773.15    16518.83    811.54 o 
  -8   0  18     8649.19     8389.09    486.70 o 
  -6   0  18    17439.73    15291.61    728.20 o 
  -4   0  18    27475.09    25020.65   1080.06 o 
  -2   0  18    13433.11    14279.42    778.75 o 
   0   0  18    11436.84    12164.99    591.38 o 
   2   0  18     7099.02     6934.67    570.15 o 
 -11   1  18     8743.40     8486.38    355.52 o 
  -9   1  18    10209.90    10431.92    399.66 o 
  -7   1  18    11333.82    11248.63    413.27 o 
  -5   1  18    17109.22    16417.01    541.91 o 
  -3   1  18    13868.55    13849.06    467.74 o 
  -1   1  18    13516.01    12955.39    510.19 o 
   1   1  18     5023.28     4904.23    276.89 o 
 -10   2  18     9982.43     9480.65    536.03 o 
  -8   2  18     6104.88     6586.28    288.33 o 
  -6   2  18     6718.28     7031.76    298.05 o 
  -4   2  18     7596.55     7529.65    351.41 o 
  -2   2  18     4847.74     4790.79    279.86 o 
   0   2  18     9482.74     9786.78    469.77 o 
  -5   3  18     3608.73     4338.13    267.96 o 
  -7   1  19     3027.59     3343.45    214.48 o 
  -5   1  19     1232.66     1213.25    139.96 o 
  -3   1  19       23.10       11.39     81.00 o 
                                                 
